# Supplementary material for: Comparison of SYK Signaling Networks Reveals the Potential Molecular Determinants of Its Tumor-Promoting and Suppressing Functions
Source: Biomolecules. 2021 Feb 18;11(2):308. doi: 10.3390/biom11020308 (PMC7923165; doi:10.3390/biom11020308)
Supplement: Supplementary file 1 [file biomolecules-11-00308-s001.zip]

Archive with 3 entries (2 files):
- Buffard&Larive_Supplementary-Material-complete/
- Buffard&Larive_Supplementary-Material-complete/Buffard&Larive_Supplementary-Tables.ods
- Buffard&Larive_Supplementary-Material-complete/Buffard&Larive_Supplementary-Figures.pdf
