# Supplementary material for: Comparison of SYK Signaling Networks Reveals the Potential Molecular Determinants of Its Tumor-Promoting and Suppressing Functions
Source: Biomolecules. 2021 Feb 18;11(2):308. doi: 10.3390/biom11020308 (PMC7923165; doi:10.3390/biom11020308)
Supplement: Supplementary file 1 [file biomolecules-11-00308-s001.zip › Buffard&Larive_Supplementary-Material-complete/Buffard&Larive_Supplementary-Tables.ods]

## Sheet: Table_S1
Table S1. SYK targets identified by phosphoproteomic studies
Dataset / Cell line	MCF7		MDA231		DG75
	Uniprot	Gene name	Uniprot	Gene name	Uniprot	Gene name
	A0S2P1	COX2	A0MZ66	KIAA1598	A5A3E0	POTEF
	O00151	PDLIM1	A4D161	FAM221A	O00193	C11orf58
	O00231	PSMD11	A5A3E0	POTEF	O00221	NFKBIE
	O00303	EIF3F	O00151	PDLIM1	O00264	PGRMC1
	O00571	DDX3X	O00170	AIP	O00299	CLIC1
	O14662	STX16	O00192	ARVCF	O14497	ARID1A
	O14713	ITGB1BP1	O00193	C11orf58	O14828	SCAMP3
	O14737	PDCD5	O00221	NFKBIE	O15231	ZNF185
	O14828	SCAMP3	O00267	SUPT5H	O15264	MAPK13
	O14964	HGS	O00299	CLIC1	O15357	INPPL1
	O15357	INPPL1	O00629	KPNA4	O43159	RRP8
	O15530	PDPK1	O14786	NRP1	O43164	PJA2
	O15551	CLDN3	O14828	SCAMP3	O43491	EPB41L2
	O43353	RIPK2	O14879	IFIT3	O60488	ACSL4
	O43399	TPD52L2	O14950	MYL12B	O60869	EDF1
	O43707	ACTN4	O14964	HGS	O75122	CLASP2
	O43752	STX6	O14974	PPP1R12A	O75534	CSDE1
	O43760	SYNGR2	O15027	SEC16A	O75569	PRKRA
	O43809	NUDT21	O15541	RNF113A	O75792	RNASEH2A
	O60493	SNX3	O43314	PPIP5K2	O75794	CDC123
	O60506	SYNCRIP	O43390	HNRNPR	O94826	TOMM70A
	O60884	DNAJA2	O43399	TPD52L2	O95551	TDP2
	O60936	NOL3	O43491	EPB41L2	O95573	ACSL3
	O75340	PDCD6	O43660	PLRG1	O95684	FGFR1OP
	O75369	FLNB	O43681	ASNA1	P04350	TUBB4A
	O75821	EIF3G	O43768	ENSA	P06493	CDK1
	O75822	EIF3J	O43865	AHCYL1	P06733	ENO1
	O75886	STAM2	O60216	RAD21	P07437	TUBB
	O75935	DCTN3	O60443	DFNA5	P07814	EPRS
	O95049	TJP3	O60566	BUB1B	P07951	TPM2
	O95292	VAPB	O60711	LPXN	P09104	ENO2
	O95295	SNAPIN	O60716	CTNND1	P09651	HNRNPA1
	O95684	FGFR1OP	O60763	USO1	P09769	FGR
	O95721	SNAP29	O60828	PQBP1	P0CAP2	POLR2M
	O95817	BAG3	O60869	EDF1	P0CG38	POTEI
	P01111	NRAS	O75312	ZPR1	P11274	BCR
	P02794	FTH1	O75369	FLNB	P11912	CD79A
	P05388	RPLP0	O75410	TACC1	P13639	EEF2
	P05549	TFAP2A	O75528	TADA3	P13796	LCP1
	P06576	ATP5B	O75533	SF3B1	P13929	ENO3
	P08195	SLC3A2	O75534	CSDE1	P14317	HCLS1
	P09234	SNRPC	O75792	RNASEH2A	P14921	ETS1
	P09382	LGALS1	O75815	BCAR3	P16885	PLCG2
	P09496	CLTA	O75822	EIF3J	P17987	TCP1
	P0DMV8	HSPA1A	O75976	CPD	P18031	PTPN1
	P11021	HSPA5	O95149	SNUPN	P18583	SON
	P11142	HSPA8	O95218	ZRANB2	P19174	PLCG1
	P11233	RALA	O95425	SVIL	P21127	CDK11B
	P12814	ACTN1	O95551	TDP2	P22234	PAICS
	P12830	CDH1	O95684	FGFR1OP	P22314	UBA1
	P13164	IFITM1	P00533	EGFR	P22626	HNRNPA2B1
	P14923	JUP	P02786	TFRC	P23246	SFPQ
	P15311	EZR	P02792	FTL	P23511	NFYA
	P15531	NME1	P04083	ANXA1	P23528	CFL1
	P15941	MUC1	P04350	TUBB4A	P24666	ACP1
	P16333	NCK1	P04406	GAPDH	P24941	CDK2
	P17931	LGALS3	P04818	TYMS	P25685	DNAJB1
	P17980	PSMC3	P05129	PRKCG	P26196	DDX6
	P18621	RPL17	P05198	EIF2S1	P26640	VARS
	P19105	MYL12A	P05388	RPLP0	P27361	MAPK3
	P19338	NCL	P05771	PRKCB	P27816	MAP4
	P19388	POLR2E	P07437	TUBB	P28482	MAPK1
	P22681	CBL	P08240	SRPR	P29350	PTPN6
	P23468	PTPRD	P09234	SNRPC	P29353	SHC1
	P23588	EIF4B	P09382	LGALS1	P31948	STIP1
	P24666	ACP1	P0DP23	CALM1	P33121	ACSL1
	P28066	PSMA5	P0DP24	CALM2	P33981	TTK
	P28482	MAPK1	P0DP25	CALM3	P35236	PTPN7
	P29350	PTPN6	P11216	PYGB	P40337	VHL
	P29353	SHC1	P12081	HARS	P41214	EIF2D
	P30153	PPP2R1A	P13639	EEF2	P42680	TEC
	P30626	SRI	P13984	GTF2F2	P42694	HELZ
	P31689	DNAJA1	P14410	SI	P43403	ZAP70
	P31942	HNRNPH3	P14866	HNRNPL	P46013	MKI67
	P31948	STIP1	P14921	ETS1	P46821	MAP1B
	P32004	L1CAM	P15311	EZR	P49023	PXN
	P35221	CTNNA1	P16662	UGT2B7	P49588	AARS
	P35241	RDX	P16885	PLCG2	P49815	TSC2
	P35568	IRS1	P17252	PRKCA	P50395	GDI2
	P35637	FUS	P17987	TCP1	P50402	EMD
	P36954	POLR2I	P18615	NELFE	P50851	LRBA
	P42566	EPS15	P19105	MYL12A	P51114	FXR1
	P42677	RPS27	P19387	POLR2C	P51116	FXR2
	P43686	PSMC4	P20810	CAST	P51451	BLK
	P48643	CCT5	P21333	FLNA	P51991	HNRNPA3
	P49411	TUFM	P22234	PAICS	P52272	HNRNPM
	P49427	CDC34	P22681	CBL	P52565	ARHGDIA
	P50395	GDI2	P23246	SFPQ	P52566	ARHGDIB
	P50502	ST13	P23511	NFYA	P52756	RBM5
	P51452	DUSP3	P23528	CFL1	P54105	CLNS1A
	P52434	POLR2H	P23588	EIF4B	P58546	MTPN
	P52943	CRIP2	P24666	ACP1	P60228	EIF3E
	P53990	IST1	P25205	MCM3	P60709	ACTB
	P54105	CLNS1A	P25398	RPS12	P61244	MAX
	P55036	PSMD4	P26196	DDX6	P61978	HNRNPK
	P55072	VCP	P26358	DNMT1	P0DP23	CALM1
	P55084	HADHB	P26639	TARS	P0DP24	CALM2
	P55209	NAP1L1	P27635	RPL10	P0DP25	CALM3
	P60228	EIF3E	P28066	PSMA5	P62191	PSMC1
	P60468	SEC61B	P28340	POLD1	P62195	PSMC5
	P60660	MYL6	P29083	GTF2E1	P62333	PSMC6
	P60981	DSTN	P29692	EEF1D	P62736	ACTA2
	P61163	ACTR1A	P31629	HIVEP2	P63244	GNB2L1
	P61978	HNRNPK	P31948	STIP1	P63261	ACTG1
	P62136	PPP1CA	P32119	PRDX2	P63267	ACTG2
	P62140	PPP1CB	P33981	TTK	P67809	YBX1
	P62191	PSMC1	P35606	COPB2	P68032	ACTC1
	P62993	GRB2	P35611	ADD1	P68133	ACTA1
	P63000	RAC1	P40763	STAT3	P68363	TUBA1B
	P63208	SKP1	P41252	IARS	P68366	TUBA4A
	P67775	PPP2CA	P42167	TMPO	P68371	TUBB4B
	P68363	TUBA1B	P43405	SYK	P78362	SRPK2
	P78347	GTF2I	P45974	USP5	P78559	MAP1A
	P78537	BLOC1S1	P46783	RPS10	Q00526	CDK3
	P98179	RBM3	P46821	MAP1B	Q00653	NFKB2
	Q02487	DSC2	P46937	YAP1	Q00839	HNRNPU
	Q04206	RELA	P48059	LIMS1	Q01543	FLI1
	Q04721	NOTCH2	P48634	PRRC2A	Q05397	PTK2
	Q04837	SSBP1	P48643	CCT5	Q06124	PTPN11
	Q05655	PRKCD	P48651	PTDSS1	Q06187	BTK
	Q06124	PTPN11	P49023	PXN	Q08211	DHX9
	Q07157	TJP1	P49815	TSC2	Q12874	SF3A3
	Q12774	ARHGEF5	P50402	EMD	Q12986	NFX1
	Q12959	DLG1	P50991	CCT4	Q13043	STK4
	Q13185	CBX3	P51149	RAB7A	Q13123	IK
	Q13283	G3BP1	P52566	ARHGDIB	Q13242	SRSF9
	Q13347	EIF3I	P52732	KIF11	Q13263	TRIM28
	Q13435	SF3B2	P54105	CLNS1A	Q13442	PDAP1
	Q13442	PDAP1	P54920	NAPA	Q13469	NFATC2
	Q13480	GAB1	P55072	VCP	Q13480	GAB1
	Q13561	DCTN2	P55209	NAP1L1	Q13509	TUBB3
	Q13576	IQGAP2	P55283	CDH4	Q13523	PRPF4B
	Q13813	SPTAN1	P56211	ARPP19	Q13561	DCTN2
	Q14118	DAG1	P58546	MTPN	Q13571	LAPTM5
	Q14126	DSG2	P60660	MYL6	Q13748	TUBA3D
	Q14152	EIF3A	P60709	ACTB	Q13885	TUBB2A
	Q14155	ARHGEF7	P61244	MAX	Q13895	BYSL
	Q14157	UBAP2L	P61247	RPS3A	Q14161	GIT2
	Q14160	SCRIB	P61978	HNRNPK	Q14247	CTTN
	Q14444	CAPRIN1	P62633	CNBP	Q14289	PTK2B
	Q14847	LASP1	P62736	ACTA2	Q14318	FKBP8
	Q15018	FAM175B	P62820	RAB1A	Q14444	CAPRIN1
	Q15056	EIF4H	P62979	RPS27A	Q14566	MCM6
	Q15365	PCBP1	P63261	ACTG1	Q14694	USP10
	Q15369	TCEB1	P63267	ACTG2	Q14980	NUMA1
	Q15370	TCEB2	P67809	YBX1	Q15149	PLEC
	Q15427	SF3B4	P68032	ACTC1	Q15233	NONO
	Q15642	TRIP10	P68133	ACTA1	Q15366	PCBP2
	Q16539	MAPK14	P68363	TUBA1B	Q15459	SF3A1
	Q16543	CDC37	P68371	TUBB4B	Q15555	MAPRE2
	Q16625	OCLN	P78362	SRPK2	Q15650	TRIP4
	Q16630	CPSF6	Q00341	HDLBP	Q15785	TOMM34
	Q5RKV6	EXOSC6	Q01433	AMPD2	Q16539	MAPK14
	Q5T5P2	KIAA1217	Q01804	OTUD4	Q16555	DPYSL2
	Q5T6F2	UBAP2	Q03001	DST	Q16630	CPSF6
	Q6IAA8	LAMTOR1	Q04637	EIF4G1	Q16643	DBN1
	Q6MZU1	DKFZp686A1195	Q05048	CSTF1	Q2NKX8	ERCC6L
	Q6NW29	RWDD4	Q05209	PTPN12	Q562R1	ACTBL2
	Q6ZRD3	N/A	Q07001	CHRND	Q5JSZ5	PRRC2B
	Q712K3	UBE2R2	Q07157	TJP1	Q63HQ0	AP1AR
	Q71RC2	LARP4	Q07617	SPAG1	Q6IAA8	LAMTOR1
	Q7Z5G4	GOLGA7	Q08378	GOLGA3	Q6NY19	KANK3
	Q86W92	PPFIBP1	Q09666	AHNAK	Q6P1N0	CC2D1A
	Q86Y82	STX12	Q13043	STK4	Q6P2Q9	PRPF8
	Q8IV50	LYSMD2	Q13123	IK	Q6PEY2	TUBA3E
	Q8IVM0	CCDC50	Q13131	PRKAA1	Q6S8J3	POTEE
	Q8IZP0	ABI1	Q13190	STX5	Q6UN15	FIP1L1
	Q8N3R9	MPP5	Q13263	TRIM28	Q6ZUJ8	PIK3AP1
	Q8N6T3	ARFGAP1	Q13442	PDAP1	Q71U36	TUBA1A
	Q8ND25	ZNRF1	Q13501	SQSTM1	Q7KZF4	SND1
	Q8NI35	INADL	Q13509	TUBB3	Q7Z417	NUFIP2
	Q8TBA6	GOLGA5	Q13555	CAMK2G	Q7Z6I6	ARHGAP30
	Q8TD16	BICD2	Q13561	DCTN2	Q86UE4	MTDH
	Q8TEW0	PARD3	Q13564	NAE1	Q86UK7	ZNF598
	Q8WVV4	POF1B	Q13885	TUBB2A	Q86UW6	N4BP2
	Q8WWM7	ATXN2L	Q14160	SCRIB	Q86UX7	FERMT3
	Q8WXE0	CASKIN2	Q14161	GIT2	Q86XL3	ANKLE2
	Q92530	PSMF1	Q14192	FHL2	Q8IX90	SKA3
	Q92558	WASF1	Q14232	EIF2B1	Q8IXQ6	PARP9
	Q92625	ANKS1A	Q14241	TCEB3	Q8IY81	FTSJ3
	Q92783	STAM	Q14247	CTTN	Q8IYW5	RNF168
	Q93052	LPP	Q14671	PUM1	Q8IZD4	DCP1B
	Q969T9	WBP2	Q14674	ESPL1	Q8N2F6	ARMC10
	Q96A49	SYAP1	Q14694	USP10	Q8N6F7	GCSAM
	Q96EY5	MVB12A	Q14738	PPP2R5D	Q8TBA6	GOLGA5
	Q96FQ6	S100A16	Q14790	CASP8	Q8TD19	NEK9
	Q96IZ0	PAWR	Q14839	CHD4	Q8WWM7	ATXN2L
	Q96L94	SNX22	Q14847	LASP1	Q92900	UPF1
	Q96RT1	ERBB2IP	Q14974	KPNB1	Q93008	USP9X
	Q99426	TBCB	Q14980	NUMA1	Q96AE4	FUBP1
	Q99439	CNN2	Q15018	FAM175B	Q96BN8	OTULIN
	Q99622	C12orf57	Q15057	ACAP2	Q96GA3	LTV1
	Q99627	COPS8	Q15149	PLEC	Q96I25	RBM17
	Q99747	NAPG	Q15365	PCBP1	Q96JH7	VCPIP1
	Q99952	PTPN18	Q15459	SF3A1	Q96P70	IPO9
	Q99959	PKP2	Q15555	MAPRE2	Q96R06	SPAG5
	Q9BQE3	TUBA1C	Q15650	TRIP4	Q96SN8	CDK5RAP2
	Q9BRP8	WIBG	Q15654	TRIP6	Q96T23	RSF1
	Q9BT78	COPS4	Q15691	MAPRE1	Q96T37	RBM15
	Q9BU68	PRR15L	Q16543	CDC37	Q99426	TBCB
	Q9BUT9	FAM195A	Q16555	DPYSL2	Q99459	CDC5L
	Q9BV40	VAMP8	Q16799	RTN1	Q99497	PARK7
	Q9BZE9	ASPSCR1	Q2NKX8	ERCC6L	Q99543	DNAJC2
	Q9C0C2	TNKS1BP1	Q2TBE0	CWF19L2	Q99700	ATXN2
	Q9H0U4	RAB1B	Q32MZ4	LRRFIP1	Q99704	DOK1
	Q9H3Q1	CDC42EP4	Q3V6T2	CCDC88A	Q99747	NAPG
	Q9H9H4	VPS37B	Q53EP0	FNDC3B	Q99952	PTPN18
	Q9HAU0	PLEKHA5	Q562R1	ACTBL2	Q9BQE3	TUBA1C
	Q9HC35	EML4	Q5F1R6	DNAJC21	Q9BRP8	WIBG
	Q9HCY8	S100A14	Q5SW79	CEP170	Q9BRR8	GPATCH1
	Q9NP79	VTA1	Q5T035	C9orf129	Q9BUF5	TUBB6
	Q9NR28	DIABLO	Q5T5Y3	CAMSAP1	Q9BVA0	KATNB1
	Q9NS69	TOMM22	Q5T6F2	UBAP2	Q9BVA1	TUBB2B
	Q9NT62	ATG3	Q5T8D3	ACBD5	Q9BVS4	RIOK2
	Q9NUP1	BLOC1S4	Q5UIP0	RIF1	Q9BW71	HIRIP3
	Q9NUP9	LIN7C	Q5VYS8	ZCCHC6	Q9BWF3	RBM4
	Q9NWU2	GID8	Q68CZ2	TNS3	Q9BXY0	MAK16
	Q9NX01	TXNL4B	Q68E01	INTS3	Q9BY44	EIF2A
	Q9NXR7	BRE	Q6P996	PDXDC1	Q9BY77	POLDIP3
	Q9P2M7	CGN	Q6PKG0	LARP1	Q9BYX7	POTEKP
	Q9UBC2	EPS15L1	Q6S8J3	POTEE	Q9BZD3	GCOM2
	Q9UBQ5	EIF3K	Q6XZF7	DNMBP	Q9C026	TRIM9
	Q9UEU0	VTI1B	Q6ZNE5	ATG14	Q9GZY8	MFF
	Q9UHA4	LAMTOR3	Q6ZSZ5	ARHGEF18	Q9H1E3	NUCKS1
	Q9UHY8	FEZ2	Q71F23	CENPU	Q9H400	LIME1
	Q9UI30	TRMT112	Q71U36	TUBA1A	Q9H6A0	DENND2D
	Q9UIV1	CNOT7	Q7KZF4	SND1	Q9H7E2	TDRD3
	Q9UJU6	DBNL	Q7Z2W4	ZC3HAV1	Q9H9T3	ELP3
	Q9UJY1	HSPB8	Q7Z3T8	ZFYVE16	Q9NQC3	RTN4
	Q9UKY7	CDV3	Q7Z417	NUFIP2	Q9NR09	BIRC6
	Q9UL45	BLOC1S6	Q7Z4I7	LIMS2	Q9NRA8	EIF4ENIF1
	Q9UL46	PSME2	Q7Z5L2	R3HCC1L	Q9NWQ8	PAG1
	Q9UNK0	STX8	Q86UE4	MTDH	Q9NWS0	PIH1D1
	Q9Y224	C14orf166	Q86UP3	ZFHX4	Q9NXD2	MTMR10
	Q9Y3A3	MOB4	Q86V48	LUZP1	Q9NXF7	DCAF16
	Q9Y3B4	SF3B6	Q86V81	ALYREF	Q9NY65	EHHADH
	Q9Y3Q8	TSC22D4	Q86XL3	ANKLE2	Q9NZ63	C9orf78
	Q9Y446	PKP3	Q86XP3	DDX42	Q9NZM3	ITSN2
	Q9Y6W5	WASF2	Q8IU81	IRF2BP1	Q9UBQ7	GRHPR
	Q9Y6W5	WASF2	Q8IUD2	ERC1	Q9UDY2	TJP2
			Q8IVM0	CCDC50	Q9UDY4	DNAJB4
			Q8IWZ3	ANKHD1	Q9UHP3	USP25
			Q8IWZ5	TRIM42	Q9UJU6	DBNL
			Q8IX90	SKA3	Q9UK61	FAM208A
			Q8IYB7	DIS3L2	Q9UKT9	IKZF3
			Q8N128	FAM177A1	Q9UKY7	CDV3
			Q8N4X5	AFAP1L2	Q9ULM3	YEATS2
			Q8N5A5	ZGPAT	Q9UNH7	SNX6
			Q8N5M4	TTC9C	Q9UNX4	WDR3
			Q8N653	LZTR1	Q9UNY4	TTF2
			Q8N684	CPSF7	Q9UNZ2	NSFL1C
			Q8N6R0	METTL13	Q9UPN6	SCAF8
			Q8N6T3	ARFGAP1	Q9UPY3	DICER1
			Q8N9T8	KRI1	Q9UQ35	SRRM2
			Q8NFJ5	GPRC5A	Q9UQ88	CDK11A
			Q8TAT6	NPLOC4	Q9Y230	RUVBL2
			Q8TD16	BICD2	Q9Y262	EIF3L
			Q8TD19	NEK9	Q9Y281	CFL2
			Q8WUF5	PPP1R13L	Q9Y2D5	AKAP2
			Q8WVJ2	NUDCD2	Q9Y3S2	ZNF330
			Q8WVV9	HNRNPLL	Q9Y520	PRRC2C
			Q8WWI1	LMO7	Q9Y5Q8	GTF3C5
			Q8WWM7	ATXN2L	Q9Y5V3	MAGED1
			Q92538	GBF1	Q9Y6Y8	SEC23IP
			Q92615	LARP4B
			Q92785	DPF2
			Q92796	DLG3
			Q92900	UPF1
			Q92917	GPKOW
			Q92974	ARHGEF2
			Q93052	LPP
			Q969F9	HPS3
			Q96AC1	FERMT2
			Q96AE4	FUBP1
			Q96CS3	FAF2
			Q96F86	EDC3
			Q96GA3	LTV1
			Q96GC9	VMP1
			Q96HC4	PDLIM5
			Q96IZ0	PAWR
			Q96K37	SLC35E1
			Q96NB3	ZNF830
			Q96P48	ARAP1
			Q96QK1	VPS35
			Q96R06	SPAG5
			Q96RE7	NACC1
			Q96RT1	ERBB2IP
			Q96S66	CLCC1
			Q96SN8	CDK5RAP2
			Q99426	TBCB
			Q99459	CDC5L
			Q99543	DNAJC2
			Q99614	TTC1
			Q99700	ATXN2
			Q99747	NAPG
			Q99996	AKAP9
			Q9BQE3	TUBA1C
			Q9BRP8	WIBG
			Q9BRS2	RIOK1
			Q9BRX2	PELO
			Q9BTT0	ANP32E
			Q9BU89	DOHH
			Q9BV44	THUMPD3
			Q9BV57	ADI1
			Q9BVA0	KATNB1
			Q9BVA1	TUBB2B
			Q9BVS4	RIOK2
			Q9BWU0	SLC4A1AP
			Q9BX40	LSM14B
			Q9BXP5	SRRT
			Q9BXS5	AP1M1
			Q9BYX2	TBC1D2
			Q9BYX7	POTEKP
			Q9BYZ2	LDHAL6B
			Q9C0G6	DNAH6
			Q9GZP4	PITHD1
			Q9GZP9	DERL2
			Q9GZY8	MFF
			Q9H000	MKRN2
			Q9H0G5	NSRP1
			Q9H0U4	RAB1B
			Q9H115	NAPB
			Q9H1E3	NUCKS1
			Q9H2J4	PDCL3
			Q9H3Z4	DNAJC5
			Q9H4L5	OSBPL3
			Q9H5V8	CDCP1
			Q9H6H4	REEP4
			Q9H6Q4	NARFL
			Q9H6T3	RPAP3
			Q9H6X2	ANTXR1
			Q9H7B4	SMYD3
			Q9H7P6	MVB12B
			Q9H814	PHAX
			Q9H892	TTC12
			Q9HAW4	CLSPN
			Q9HB71	CACYBP
			Q9HBL0	TNS1
			Q9HCD6	TANC2
			Q9NRA8	EIF4ENIF1
			Q9NRX4	PHPT1
			Q9NRY4	ARHGAP35
			Q9NWS0	PIH1D1
			Q9NX55	HYPK
			Q9NYL9	TMOD3
			Q9NZB2	FAM120A
			Q9NZN5	ARHGEF12
			Q9NZN8	CNOT2
			Q9NZZ3	CHMP5
			Q9UBC5	MYO1A
			Q9UBT7	CTNNAL1
			Q9UDY2	TJP2
			Q9UGP4	LIMD1
			Q9UHD1	CHORDC1
			Q9UHP3	USP25
			Q9UHR5	SAP30BP
			Q9UI30	TRMT112
			Q9UIQ6	LNPEP
			Q9UJW0	DCTN4
			Q9UK61	FAM208A
			Q9UKI2	CDC42EP3
			Q9ULJ7	ANKRD50
			Q9ULW0	TPX2
			Q9UNY4	TTF2
			Q9UNZ2	NSFL1C
			Q9UPN6	SCAF8
			Q9UPY3	DICER1
			Q9UQB8	BAIAP2
			Q9Y217	MTMR6
			Q9Y281	CFL2
			Q9Y2D5	AKAP2
			Q9Y2J4	AMOTL2
			Q9Y2T2	AP3M1
			Q9Y2W2	WBP11
			Q9Y2X7	GIT1
			Q9Y2Z0	SUGT1
			Q9Y3F4	STRAP
			Q9Y450	HBS1L
			Q9Y490	TLN1
			Q9Y4E8	USP15
			Q9Y4F5	CEP170B
			Q9Y4H2	IRS2
			Q9Y520	PRRC2C
			Q9Y5Q8	GTF3C5
			Q9Y618	NCOR2
			Q9Y678	COPG1
			Q9Y6Y8	SEC23IP

## Sheet: Table_S2
Table S2. KEGG pathways and their enrichment score in SYK targets
KEGG Pathway		Enrichment score (Fisher's exact test)			MEAN of the enrichment score of the 3 datasets	Difference from the mean			SYK targets included in pathways
PID	Name	Cell lines				Cell lines			MCF7			MDA231			DG75
		MCF7	MDA231	DG75		MCF7	MDA231	DG75	UniProt	Gene name		UniProt	Gene name		UniProt	Gene name
hsa05205	Proteoglycans in cancer	4,80	5,96	5,26	5,34	-0,54	0,62	-0,08	P22681,P63000,P62140,P15311,P01111,P62993,P62136,Q13480,Q16539,O75369,O15530,P29350,P35241,P28482	CBL,RAC1,PPP1CB,EZR,NRAS,GRB2,PPP1CA,GAB1,MAPK14,FLNB,PDPK1,PTPN6,RDX,MAPK1		P22681,P21333,P15311,P63261,Q13555,P16885,P17252,O14974,P05129,Q9NZN5,P40763,P60709,P49023,P00533,O75369,Q14247,P05771	CBL,FLNA,EZR,ACTG1,CAMK2G,PLCG2,PRKCA,PPP1R12A,PRKCG,ARHGEF12,STAT3,ACTB,PXN,EGFR,FLNB,CTTN,PRKCB		Q05397,P14317,P63261,P16885,P27361,Q13480,Q16539,P60709,P49023,P19174,O15264,Q14247,P29350,P28482	PTK2,HCLS1,ACTG1,PLCG2,MAPK3,GAB1,MAPK14,ACTB,PXN,PLCG1,MAPK13,CTTN,PTPN6,MAPK1
hsa05130	Pathogenic Escherichia coli infection	2,18	6,84	6,54	5,18	-3,01	1,66	1,35	Q9BQE3,P68363,P16333,P12830	TUBA1C,TUBA1B,NCK1,CDH1		P68363,Q71U36,P63261,P68371,Q9BVA1,P07437,Q9BQE3,P17252,Q13509,Q92974,Q13885,P60709,P04350	TUBA1B,TUBA1A,ACTG1,TUBB4B,TUBB2B,TUBB,TUBA1C,PRKCA,TUBB3,ARHGEF2,TUBB2A,ACTB,TUBB4A		P68363,P68366,Q13748,P63261,Q71U36,P68371,Q9BVA1,P07437,Q9BQE3,Q9NY65,Q6PEY2,Q13509,Q9BUF5,Q13885,P60709,P04350	TUBA1B,TUBA4A,TUBA3D,ACTG1,TUBA1A,TUBB4B,TUBB2B,TUBB,TUBA1C,EHHADH,TUBA3E,TUBB3,TUBB6,TUBB2A,ACTB,TUBB4A
hsa04145	Phagosome	1,35	7,28	6,47	5,03	-3,68	2,25	1,44	P68363,Q9BQE3	TUBA1B,TUBA1C		P68363,Q71U36,P68371,P07437,Q9BVA1,Q9BQE3,Q13509,Q13885,P04350	TUBA1B,TUBA1A,TUBB4B,TUBB,TUBB2B,TUBA1C,TUBB3,TUBB2A,TUBB4A		P68363,P68366,Q13748,Q71U36,Q9BVA1,P68371,P07437,Q9BQE3,Q9NY65,Q6PEY2,Q13509,Q9BUF5,Q13885,P04350	TUBA1B,TUBA4A,TUBA3D,TUBA1A,TUBB2B,TUBB4B,TUBB,TUBA1C,EHHADH,TUBA3E,TUBB3,TUBB6,TUBB2A,TUBB4A
hsa04540	Gap junction	1,53	6,20	6,42	4,72	-3,19	1,48	1,71	P62993,P68363,P01111,Q9BQE3,P28482	GRB2,TUBA1B,NRAS,TUBA1C,MAPK1		P68363,Q71U36,P68371,P07437,Q9BVA1,Q9BQE3,P17252,P05129,Q13509,Q13885,P00533,P04350,P05771	TUBA1B,TUBA1A,TUBB4B,TUBB,TUBB2B,TUBA1C,PRKCA,PRKCG,TUBB3,TUBB2A,EGFR,TUBB4A,PRKCB		P68363,P68366,Q13748,Q71U36,P68371,P07437,Q9BVA1,Q9BQE3,P27361,Q6PEY2,Q9NY65,Q13509,Q9BUF5,Q13885,P04350,P28482	TUBA1B,TUBA4A,TUBA3D,TUBA1A,TUBB4B,TUBB,TUBB2B,TUBA1C,MAPK3,TUBA3E,EHHADH,TUBB3,TUBB6,TUBB2A,TUBB4A,MAPK1
hsa04722	Neurotrophin signaling pathway	6,56	0,72	6,13	4,47	2,09	-3,75	1,66	Q06124,Q04206,Q05655,P63000,P01111,P62993,Q13480,Q16539,P29353,O15530,P35568,O43353,P28482	PTPN11,RELA,PRKCD,RAC1,NRAS,GRB2,GAB1,MAPK14,SHC1,PDPK1,IRS1,RIPK2,MAPK1		P62158,Q13555,P16885,O00221,P52566	CALM2,CAMK2G,PLCG2,NFKBIE,ARHGDIB		Q06124,O00221,P62158,P16885,P27361,P52565,Q13480,Q16539,Q9Y5V3,P52566,P19174,O15264,P29353,P28482	PTPN11,NFKBIE,CALM2,PLCG2,MAPK3,ARHGDIA,GAB1,MAPK14,MAGED1,ARHGDIB,PLCG1,MAPK13,SHC1,MAPK1
hsa04520	Adherens junction	5,40	2,44	3,83	3,89	1,51	-1,45	-0,06	P63000,O43707,P28482,Q8TEW0,P35221,P12814,P29350,P12830,P24666	RAC1,ACTN4,MAPK1,PARD3,CTNNA1,ACTN1,PTPN6,CDH1,ACP1		O60716,Q8WWI1,P63261,P60709,P00533,P24666	CTNND1,LMO7,ACTG1,ACTB,EGFR,ACP1		P63261,P27361,P60709,P28482,P29350,P18031,P24666	ACTG1,MAPK3,ACTB,MAPK1,PTPN6,PTPN1,ACP1
hsa04662	B cell receptor signaling pathway	3,59	1,20	6,76	3,85	-0,26	-2,65	2,91	Q04206,P63000,P62993,P01111,O15357,P29350,P28482	RELA,RAC1,GRB2,NRAS,INPPL1,PTPN6,MAPK1		P16885,P05771,O00221,P43405	PLCG2,PRKCB,NFKBIE,SYK		Q6ZUJ8,O00221,P11912,P16885,P27361,Q13469,O15357,Q06187,P29350,P28482	PIK3AP1,NFKBIE,CD79A,PLCG2,MAPK3,NFATC2,INPPL1,BTK,PTPN6,MAPK1
hsa04670	Leukocyte transendothelial migration	2,12	6,20	3,01	3,78	-1,66	2,43	-0,77	P63000,Q16625,O15551,P35221,P15311,P19105	RAC1,OCLN,CLDN3,CTNNA1,EZR,MYL12A		O60716,Q9NRY4,P19105,P63261,P16885,P17252,P05129,O14950,P60709,P49023,P15311,P05771	CTNND1,ARHGAP35,MYL12A,ACTG1,PLCG2,PRKCA,PRKCG,MYL12B,ACTB,PXN,EZR,PRKCB		Q05397,P63261,P16885,Q14289,P60709,P49023,P19174	PTK2,ACTG1,PLCG2,PTK2B,ACTB,PXN,PLCG1
hsa04660	T cell receptor signaling pathway	4,96	0,00	5,31	3,42	1,54	-3,42	1,89	P22681,Q04206,Q12959,P01111,P62993,P16333,Q16539,O15530,P29350,P28482	CBL,RELA,DLG1,NRAS,GRB2,NCK1,MAPK14,PDPK1,PTPN6,MAPK1		P22681,O00221	CBL,NFKBIE		O00221,P42680,P27361,Q13469,Q16539,P19174,O15264,P43403,P29350,P28482	NFKBIE,TEC,MAPK3,NFATC2,MAPK14,PLCG1,MAPK13,ZAP70,PTPN6,MAPK1
hsa04810	Regulation of actin cytoskeleton	4,47	4,36	1,41	3,42	1,06	0,95	-2,00	P63000,P62140,Q13576,P12814,O43707,P01111,Q14155,P62136,P15311,P35241,P19105,Q9Y6W5,P28482	RAC1,PPP1CB,IQGAP2,ACTN1,ACTN4,NRAS,ARHGEF7,PPP1CA,EZR,RDX,MYL12A,WASF2,MAPK1		Q9NRY4,Q9Y2X7,P63261,O14974,O14950,Q9UQB8,Q9Y281,Q9NZN5,P60709,P49023,P00533,P23528,P15311,P19105	ARHGAP35,GIT1,ACTG1,PPP1R12A,MYL12B,BAIAP2,CFL2,ARHGEF12,ACTB,PXN,EGFR,CFL1,EZR,MYL12A		P63261,P27361,Q9Y281,P60709,P49023,P23528,P28482	ACTG1,MAPK3,CFL2,ACTB,PXN,CFL1,MAPK1
hsa05100	Bacterial invasion of epithelial cells	3,96	2,02	4,21	3,40	0,57	-1,38	0,81	P22681,P63000,Q13480,Q92558,P35221,P12830,Q9Y6W5	CBL,RAC1,GAB1,WASF1,CTNNA1,CDH1,WASF2		P22681,Q14247,P60709,P49023,P63261	CBL,CTTN,ACTB,PXN,ACTG1		Q05397,P14317,P63261,Q13480,P60709,P49023,Q14247	PTK2,HCLS1,ACTG1,GAB1,ACTB,PXN,CTTN
hsa04530	Tight junction	6,09	2,63	1,12	3,28	2,81	-0,65	-2,16	Q05655,Q8N3R9,P30153,Q16625,Q13813,Q9P2M7,O43707,P01111,O95049,O15551,P67775,Q8NI35,Q8TEW0,P35221,P12814,P19105	PRKCD,MPP5,PPP2R1A,OCLN,SPTAN1,CGN,ACTN4,NRAS,TJP3,CLDN3,PPP2CA,INADL,PARD3,CTNNA1,ACTN1,MYL12A		P19105,P63261,P17252,P05129,O14950,P60709,O43491,Q14247,P05771	MYL12A,ACTG1,PRKCA,PRKCG,MYL12B,ACTB,EPB41L2,CTTN,PRKCB		O43491,P14317,P60709,Q14247,P63261	EPB41L2,HCLS1,ACTB,CTTN,ACTG1
hsa04370	VEGF signaling pathway	1,50	1,89	5,97	3,12	-1,62	-1,23	2,85	Q16539,P01111,P63000,P28482	MAPK14,NRAS,RAC1,MAPK1		P16885,P49023,P05771,P17252,P05129	PLCG2,PXN,PRKCB,PRKCA,PRKCG		Q05397,P16885,P27361,Q13469,Q16539,P49023,P19174,O15264,P28482	PTK2,PLCG2,MAPK3,NFATC2,MAPK14,PXN,PLCG1,MAPK13,MAPK1
hsa05131	Shigellosis	4,73	0,57	3,94	3,08	1,65	-2,51	0,86	Q04206,P63000,Q16539,O43353,Q92558,Q9Y6W5,P28482	RELA,RAC1,MAPK14,RIPK2,WASF1,WASF2,MAPK1		P60709,P63261	ACTB,ACTG1		P63261,P27361,Q16539,P60709,O15264,P28482	ACTG1,MAPK3,MAPK14,ACTB,MAPK13,MAPK1
hsa04510	Focal adhesion	3,33	4,01	1,84	3,06	0,27	0,95	-1,22	P63000,P62140,O43707,P62993,P62136,P29353,P12814,O15530,P19105,P28482	RAC1,PPP1CB,ACTN4,GRB2,PPP1CA,SHC1,ACTN1,PDPK1,MYL12A,MAPK1		P19105,Q9NRY4,P63261,P17252,O14974,P05129,O14950,P60709,Q9Y490,P49023,P00533,P05771	MYL12A,ARHGAP35,ACTG1,PRKCA,PPP1R12A,PRKCG,MYL12B,ACTB,TLN1,PXN,EGFR,PRKCB		Q05397,P63261,P27361,P60709,P49023,P29353,P28482	PTK2,ACTG1,MAPK3,ACTB,PXN,SHC1,MAPK1
hsa04210	Apoptosis	2,41	1,52	4,75	2,89	-0,48	-1,37	1,86	Q04206,P68363,Q13813,P01111,Q9BQE3,Q9NR28,O15530,P28482	RELA,TUBA1B,SPTAN1,NRAS,TUBA1C,DIABLO,PDPK1,MAPK1		P68363,Q14790,Q71U36,P63261,Q9BQE3,P60709,P05198	TUBA1B,CASP8,TUBA1A,ACTG1,TUBA1C,ACTB,EIF2S1		P68363,P68366,Q13748,Q71U36,P63261,Q9BQE3,P27361,Q6PEY2,Q9NY65,P60709,P28482	TUBA1B,TUBA4A,TUBA3D,TUBA1A,ACTG1,TUBA1C,MAPK3,TUBA3E,EHHADH,ACTB,MAPK1
hsa05132	Salmonella infection	3,68	1,84	3,06	2,86	0,82	-1,02	0,20	Q04206,P63000,Q16539,Q92558,O75369,Q9Y6W5,P28482	RELA,RAC1,MAPK14,WASF1,FLNB,WASF2,MAPK1		P21333,O75369,P60709,P51149,P63261	FLNA,FLNB,ACTB,RAB7A,ACTG1		P63261,P27361,Q16539,P60709,O15264,P28482	ACTG1,MAPK3,MAPK14,ACTB,MAPK13,MAPK1
hsa04611	Platelet activation	1,26	3,89	3,27	2,81	-1,55	1,08	0,46	Q16539,P19105,P28482,P62140,P62136	MAPK14,MYL12A,MAPK1,PPP1CB,PPP1CA		Q9NRY4,P63261,P16885,O14974,O14950,Q9NZN5,P60709,Q9Y490,P19105,P43405	ARHGAP35,ACTG1,PLCG2,PPP1R12A,MYL12B,ARHGEF12,ACTB,TLN1,MYL12A,SYK		P63261,P16885,P27361,Q16539,Q86UX7,P60709,O15264,P28482	ACTG1,PLCG2,MAPK3,MAPK14,FERMT3,ACTB,MAPK13,MAPK1
hsa05214	Glioma	1,50	3,35	3,14	2,66	-1,16	0,68	0,48	P29353,P62993,P01111,P28482	SHC1,GRB2,NRAS,MAPK1		P62158,Q13555,P16885,P17252,P05129,P00533,P05771	CALM2,CAMK2G,PLCG2,PRKCA,PRKCG,EGFR,PRKCB		P62158,P16885,P27361,P19174,P29353,P28482	CALM2,PLCG2,MAPK3,PLCG1,SHC1,MAPK1
hsa04664	Fc epsilon RI signaling pathway	3,01	0,81	4,11	2,64	0,37	-1,83	1,47	P63000,P62993,P01111,Q16539,O15530,P28482	RAC1,GRB2,NRAS,MAPK14,PDPK1,MAPK1		P16885,P17252,P43405	PLCG2,PRKCA,SYK		P16885,P27361,Q16539,P19174,Q06187,O15264,P28482	PLCG2,MAPK3,MAPK14,PLCG1,BTK,MAPK13,MAPK1
hsa04666	Fc gamma R-mediated phagocytosis	2,19	2,48	3,10	2,59	-0,40	-0,11	0,51	Q05655,P63000,O15357,Q92558,Q9Y6W5,P28482	PRKCD,RAC1,INPPL1,WASF1,WASF2,MAPK1		P16885,P17252,P05129,Q9Y281,P23528,P05771,P43405	PLCG2,PRKCA,PRKCG,CFL2,CFL1,PRKCB,SYK		P16885,P27361,Q9Y281,O15357,P19174,P23528,P28482	PLCG2,MAPK3,CFL2,INPPL1,PLCG1,CFL1,MAPK1
hsa05160	Hepatitis C	5,07	0,17	2,05	2,43	2,64	-2,26	-0,38	Q04206,P30153,P01111,P62993,P60228,Q16539,P67775,O15530,P28482	RELA,PPP2R1A,NRAS,GRB2,EIF3E,MAPK14,PPP2CA,PDPK1,MAPK1		P05198,P00533	EIF2S1,EGFR		Q16539,P28482,P60228,P27361,O15264	MAPK14,MAPK1,EIF3E,MAPK3,MAPK13
hsa04012	ErbB signaling pathway	2,22	1,89	3,13	2,41	-0,20	-0,52	0,72	P62993,P16333,P01111,Q13480,P29353,P28482	GRB2,NCK1,NRAS,GAB1,SHC1,MAPK1		Q13555,P16885,P17252,P05129,P00533,P05771	CAMK2G,PLCG2,PRKCA,PRKCG,EGFR,PRKCB		Q05397,P16885,P27361,Q13480,P19174,P29353,P28482	PTK2,PLCG2,MAPK3,GAB1,PLCG1,SHC1,MAPK1
hsa03013	RNA transport	2,39	3,72	1,06	2,39	0,00	1,33	-1,33	Q9BRP8,O75821,Q14152,P60228,Q13347,P23588,O75822,O00303	WIBG,EIF3G,EIF3A,EIF3E,EIF3I,EIF4B,EIF3J,EIF3F		Q9BRP8,O95149,Q9H814,Q14232,Q14974,P23588,Q9Y3F4,O75822,P05198,Q86V81,Q92900	WIBG,SNUPN,PHAX,EIF2B1,KPNB1,EIF4B,STRAP,EIF3J,EIF2S1,ALYREF,UPF1		Q9BRP8,P51116,P60228,P51114,Q92900	WIBG,FXR2,EIF3E,FXR1,UPF1
hsa05110	Vibrio cholerae infection	0,00	3,37	3,79	2,39	-2,39	0,99	1,40				P60709,P16885,P17252,P63261	ACTB,PLCG2,PRKCA,ACTG1		P60709,P16885,P19174,P63261	ACTB,PLCG2,PLCG1,ACTG1
hsa05223	Non-small cell lung cancer	2,68	2,38	2,02	2,36	0,32	0,02	-0,34	Q9HC35,P62993,O15530,P01111,P28482	EML4,GRB2,PDPK1,NRAS,MAPK1		P16885,P05129,P05771,P17252,P00533	PLCG2,PRKCG,PRKCB,PRKCA,EGFR		P16885,P27361,P19174,P28482	PLCG2,MAPK3,PLCG1,MAPK1
hsa04650	Natural killer cell mediated cytotoxicity	1,97	0,68	4,18	2,27	-0,31	-1,60	1,91	Q06124,P63000,P62993,P01111,P29353,P29350,P28482	PTPN11,RAC1,GRB2,NRAS,SHC1,PTPN6,MAPK1		P43405,P16885,P05771,P17252,P05129	SYK,PLCG2,PRKCB,PRKCA,PRKCG		Q06124,P16885,P27361,Q13469,Q14289,P19174,P29353,P43403,P29350,P28482	PTPN11,PLCG2,MAPK3,NFATC2,PTK2B,PLCG1,SHC1,ZAP70,PTPN6,MAPK1
hsa05133	Pertussis	1,49	0,70	4,47	2,22	-0,73	-1,52	2,25	Q16539,Q04206,P28482	MAPK14,RELA,MAPK1		P23528,Q9Y281	CFL1,CFL2		P27361,Q16539,Q9Y281,O15264,P23528,P28482	MAPK3,MAPK14,CFL2,MAPK13,CFL1,MAPK1
hsa04921	Oxytocin signaling pathway	0,69	4,04	1,86	2,20	-1,51	1,85	-0,34	P28482,P01111,P62140,P60660,P62136	MAPK1,NRAS,PPP1CB,MYL6,PPP1CA		P13639,P63261,P62158,Q13555,P17252,O14974,P05129,P60709,Q13131,P00533,P05771,P60660	EEF2,ACTG1,CALM2,CAMK2G,PRKCA,PPP1R12A,PRKCG,ACTB,PRKAA1,EGFR,PRKCB,MYL6		P13639,P63261,P62158,P27361,Q13469,P60709,P28482	EEF2,ACTG1,CALM2,MAPK3,NFATC2,ACTB,MAPK1
hsa01521	EGFR tyrosine kinase inhibitor resistance	1,73	2,05	2,57	2,12	-0,38	-0,07	0,45	P29353,P01111,Q13480,P62993,P28482	SHC1,NRAS,GAB1,GRB2,MAPK1		P16885,P17252,P05129,P40763,P00533,P05771	PLCG2,PRKCA,PRKCG,STAT3,EGFR,PRKCB		P16885,P27361,Q13480,P19174,P29353,P28482	PLCG2,MAPK3,GAB1,PLCG1,SHC1,MAPK1
hsa04320	Dorso-ventral axis formation	1,64	1,51	2,93	2,03	-0,39	-0,52	0,91	P62993,P28482	GRB2,MAPK1		P14921,P00533	ETS1,EGFR		P14921,P27361,P28482	ETS1,MAPK3,MAPK1
hsa05169	Epstein-Barr virus infection	0,17	1,89	3,92	1,99	-1,83	-0,10	1,93	Q16539,Q04206	MAPK14,RELA		O00221,P29083,P16885,Q7KZF4,P40763,P43405	NFKBIE,GTF2E1,PLCG2,SND1,STAT3,SYK		O00221,Q00653,P16885,Q7KZF4,Q16539,P09769,P19174,O15264	NFKBIE,NFKB2,PLCG2,SND1,MAPK14,FGR,PLCG1,MAPK13
hsa04910	Insulin signaling pathway	3,51	0,87	1,45	1,94	1,57	-1,07	-0,50	P22681,P62140,P01111,P62993,P62136,Q15642,P29353,O15530,P35568,P28482	CBL,PPP1CB,NRAS,GRB2,PPP1CA,TRIP10,SHC1,PDPK1,IRS1,MAPK1		P22681,P62158,Q9Y4H2,P11216,Q13131,P49815	CBL,CALM2,IRS2,PYGB,PRKAA1,TSC2		P62158,P27361,P29353,P18031,P49815,P28482	CALM2,MAPK3,SHC1,PTPN1,TSC2,MAPK1
hsa05140	Leishmaniasis	2,14	0,22	3,18	1,85	0,29	-1,63	1,34	Q16539,Q04206,P29350,P28482	MAPK14,RELA,PTPN6,MAPK1		P05771	PRKCB		Q16539,P28482,P29350,P27361,O15264	MAPK14,MAPK1,PTPN6,MAPK3,MAPK13
hsa05220	Chronic myeloid leukemia	3,18	-0,19	2,54	1,84	1,34	-2,04	0,70	Q06124,Q04206,P62993,P01111,P29353,P28482	PTPN11,RELA,GRB2,NRAS,SHC1,MAPK1					P29353,Q06124,P27361,P11274,P28482	SHC1,PTPN11,MAPK3,BCR,MAPK1
hsa04912	GnRH signaling pathway	1,65	1,39	2,46	1,83	-0,19	-0,44	0,63	Q16539,P01111,P28482,P62993,Q05655	MAPK14,NRAS,MAPK1,GRB2,PRKCD		P62158,Q13555,P05771,P17252,P00533	CALM2,CAMK2G,PRKCB,PRKCA,EGFR		P62158,P27361,Q14289,Q16539,O15264,P28482	CALM2,MAPK3,PTK2B,MAPK14,MAPK13,MAPK1
hsa05020	Prion diseases	2,44	0,50	2,55	1,83	0,61	-1,33	0,72	P31948,P11021,P28482	STIP1,HSPA5,MAPK1		P31948	STIP1		P31948,P27361,P28482	STIP1,MAPK3,MAPK1
hsa04360	Axon guidance	1,35	0,97	3,15	1,82	-0,47	-0,85	1,32	Q06124,P63000,P01111,P16333,P32004,Q8TEW0,P28482	PTPN11,RAC1,NRAS,NCK1,L1CAM,PARD3,MAPK1		O14786,P16885,Q16555,P17252,Q9Y281,Q9NZN5,P23528	NRP1,PLCG2,DPYSL2,PRKCA,CFL2,ARHGEF12,CFL1		Q06124,Q05397,P16885,P27361,Q13469,Q16555,Q9Y281,P19174,P23528,P28482	PTPN11,PTK2,PLCG2,MAPK3,NFATC2,DPYSL2,CFL2,PLCG1,CFL1,MAPK1
hsa04919	Thyroid hormone signaling pathway	1,25	2,19	2,00	1,81	-0,56	0,37	0,19	Q04721,O15530,P01111,P28482	NOTCH2,PDPK1,NRAS,MAPK1		P63261,P17252,P05129,P60709,P05771,P49815	ACTG1,PRKCA,PRKCG,ACTB,PRKCB,TSC2		P27361,P60709,P49815,P63261,P28482	MAPK3,ACTB,TSC2,ACTG1,MAPK1
hsa04072	Phospholipase D signaling pathway	2,23	0,49	2,44	1,72	0,51	-1,23	0,72	Q06124,P11233,P62993,P01111,Q13480,P29353,P28482	PTPN11,RALA,GRB2,NRAS,GAB1,SHC1,MAPK1		P43405,P17252,P49815,P00533	SYK,PRKCA,TSC2,EGFR		Q06124,P27361,Q14289,Q13480,P29353,P49815,P28482	PTPN11,MAPK3,PTK2B,GAB1,SHC1,TSC2,MAPK1
hsa04971	Gastric acid secretion	0,22	4,15	0,70	1,69	-1,47	2,46	-0,99	P15311	EZR		P62158,Q13555,P17252,P05129,P60709,P15311,P05771	CALM2,CAMK2G,PRKCA,PRKCG,ACTB,EZR,PRKCB		P62158,P60709	CALM2,ACTB
hsa04933	AGE-RAGE signaling pathway in diabetic complications	2,02	0,78	2,21	1,67	0,35	-0,89	0,54	Q05655,Q04206,P63000,P01111,Q16539,P28482	PRKCD,RELA,RAC1,NRAS,MAPK14,MAPK1		P16885,P40763,P05771,P17252	PLCG2,STAT3,PRKCB,PRKCA		P16885,P27361,Q16539,P19174,O15264,P28482	PLCG2,MAPK3,MAPK14,PLCG1,MAPK13,MAPK1
hsa04380	Osteoclast differentiation	1,24	0,51	3,24	1,67	-0,42	-1,16	1,58	Q16539,Q04206,P63000,P62993,P28482	MAPK14,RELA,RAC1,GRB2,MAPK1		Q13501,P16885,P43405,Q14192	SQSTM1,PLCG2,SYK,FHL2		Q00653,P16885,P27361,Q06187,P42680,Q16539,O15264,P28482	NFKB2,PLCG2,MAPK3,BTK,TEC,MAPK14,MAPK13,MAPK1
hsa03015	mRNA surveillance pathway	1,85	2,34	0,67	1,62	0,23	0,72	-0,95	P30153,P67775,Q16630,O43809	PPP2R1A,PPP2CA,CPSF6,NUDT21		Q8N684,Q9Y450,Q14738,Q92900,Q9BRX2	CPSF7,HBS1L,PPP2R5D,UPF1,PELO		Q16630,Q92900	CPSF6,UPF1
hsa04658	Th1 and Th2 cell differentiation	1,06	-0,14	3,88	1,60	-0,54	-1,74	2,28	Q16539,Q04206,Q04721,P28482	MAPK14,RELA,NOTCH2,MAPK1		O00221	NFKBIE		O00221,P27361,Q13469,Q16539,P19174,O15264,P43403,P28482	NFKBIE,MAPK3,NFATC2,MAPK14,PLCG1,MAPK13,ZAP70,MAPK1
hsa05211	Renal cell carcinoma	2,30	0,00	2,47	1,59	0,71	-1,59	0,88	Q06124,P62993,Q13480,P63000,P28482	PTPN11,GRB2,GAB1,RAC1,MAPK1		P14921	ETS1		P14921,Q06124,P27361,Q13480,P28482	ETS1,PTPN11,MAPK3,GAB1,MAPK1
hsa04750	Inflammatory mediator regulation of TRP channels	1,04	1,85	1,71	1,53	-0,49	0,31	0,18	Q16539,Q05655,P62140,P62136	MAPK14,PRKCD,PPP1CB,PPP1CA		P62158,Q13555,P16885,P17252,P05129,P05771	CALM2,CAMK2G,PLCG2,PRKCA,PRKCG,PRKCB		Q16539,P62158,P16885,P19174,O15264	MAPK14,CALM2,PLCG2,PLCG1,MAPK13
hsa04917	Prolactin signaling pathway	2,52	0,00	2,00	1,51	1,01	-1,51	0,49	Q04206,P62993,P01111,Q16539,P29353,P28482	RELA,GRB2,NRAS,MAPK14,SHC1,MAPK1		P40763	STAT3		Q16539,P28482,P27361,P29353,O15264	MAPK14,MAPK1,MAPK3,SHC1,MAPK13
hsa04920	Adipocytokine signaling pathway	0,88	1,22	2,25	1,45	-0,57	-0,23	0,80	Q06124,Q04206,P35568	PTPN11,RELA,IRS1		P40763,Q9Y4H2,O00221,Q13131	STAT3,IRS2,NFKBIE,PRKAA1		O60488,O95573,Q06124,P33121,O00221	ACSL4,ACSL3,PTPN11,ACSL1,NFKBIE
hsa05231	Choline metabolism in cancer	2,96	0,15	1,22	1,44	1,52	-1,30	-0,23	P63000,P62993,P01111,Q92558,O15530,Q9Y6W5,P28482	RAC1,GRB2,NRAS,WASF1,PDPK1,WASF2,MAPK1		P49815,P00533	TSC2,EGFR		P27361,P49815,P19174,P28482	MAPK3,TSC2,PLCG1,MAPK1
hsa04144	Endocytosis	2,68	1,70	-0,20	1,40	1,29	0,31	-1,59	P22681,O75886,Q92783,O14964,Q9NP79,Q96EY5	CBL,STAM2,STAM,HGS,VTA1,MVB12A		P22681,Q9H7P6,Q9NZZ3,O14964,P00533	CBL,MVB12B,CHMP5,HGS,EGFR
hsa05412	Arrhythmogenic right ventricular cardiomyopathy (ARVC)	4,18	0,00	0,00	1,39	2,78	-1,39	-1,39	Q14126,Q02487,P14923,Q14118	DSG2,DSC2,JUP,DAG1
hsa04071	Sphingolipid signaling pathway	3,25	-0,14	1,02	1,37	1,87	-1,51	-0,36	Q04206,P30153,P63000,P01111,Q16539,P67775,O15530,P28482	RELA,PPP2R1A,RAC1,NRAS,MAPK14,PPP2CA,PDPK1,MAPK1		Q14738	PPP2R5D		Q16539,P27361,O15264,P28482	MAPK14,MAPK3,MAPK13,MAPK1
hsa04014	Ras signaling pathway	1,39	0,00	2,71	1,37	0,02	-1,37	1,34	Q06124,Q04206,P11233,P63000,P01111,P62993,Q13480,P29353,P28482	PTPN11,RELA,RALA,RAC1,NRAS,GRB2,GAB1,SHC1,MAPK1		P14921,P62158,P16885,Q13043,P00533	ETS1,CALM2,PLCG2,STK4,EGFR		P14921,Q06124,P62158,P16885,P27361,Q13043,Q13480,P19174,P29353,P43403,P28482	ETS1,PTPN11,CALM2,PLCG2,MAPK3,STK4,GAB1,PLCG1,SHC1,ZAP70,MAPK1
hsa05410	Hypertrophic cardiomyopathy (HCM)	0,40	1,70	1,99	1,36	-0,96	0,34	0,63	Q14118	DAG1		P60709,P68032,P63261	ACTB,ACTC1,ACTG1		P60709,P68032,P63261	ACTB,ACTC1,ACTG1
hsa04720	Long-term potentiation	1,39	1,75	0,93	1,36	0,03	0,39	-0,43	P28482,P01111,P62140,P62136	MAPK1,NRAS,PPP1CB,PPP1CA		P62158,Q13555,P05771,P17252,P05129	CALM2,CAMK2G,PRKCB,PRKCA,PRKCG		P62158,P27361,P28482	CALM2,MAPK3,MAPK1
hsa04931	Insulin resistance	2,61	1,18	0,16	1,32	1,30	-0,14	-1,15	Q06124,Q04206,Q05655,P62140,P62136,O15530,P35568	PTPN11,RELA,PRKCD,PPP1CB,PPP1CA,PDPK1,IRS1		Q9Y4H2,P40763,P05771,P11216,Q13131	IRS2,STAT3,PRKCB,PYGB,PRKAA1		Q06124,P18031	PTPN11,PTPN1
hsa01522	Endocrine resistance	1,94	-0,14	2,12	1,31	0,63	-1,44	0,81	P62993,P01111,Q16539,P29353,Q04721,P28482	GRB2,NRAS,MAPK14,SHC1,NOTCH2,MAPK1		P00533	EGFR		Q05397,P27361,Q16539,O15264,P29353,P28482	PTK2,MAPK3,MAPK14,MAPK13,SHC1,MAPK1
hsa05416	Viral myocarditis	1,02	1,65	1,09	1,26	-0,23	0,40	-0,17	P63000,Q14118	RAC1,DAG1		P60709,P63261,Q14790	ACTB,ACTG1,CASP8		P60709,P63261	ACTB,ACTG1
hsa04068	FoxO signaling pathway	1,44	0,67	1,61	1,24	0,20	-0,57	0,37	P62993,P01111,Q16539,O15530,P35568,P28482	GRB2,NRAS,MAPK14,PDPK1,IRS1,MAPK1		P40763,Q13043,Q9Y4H2,P00533,Q13131	STAT3,STK4,IRS2,EGFR,PRKAA1		P27361,Q13043,Q16539,O15264,P24941,P28482	MAPK3,STK4,MAPK14,MAPK13,CDK2,MAPK1
hsa04066	HIF-1 signaling pathway	0,49	2,66	0,54	1,23	-0,74	1,43	-0,69	Q04206,P28482	RELA,MAPK1		Q13555,P17252,P05129,P40763,P00533,P05771	CAMK2G,PRKCA,PRKCG,STAT3,EGFR,PRKCB		P27361,P28482	MAPK3,MAPK1
hsa04270	Vascular smooth muscle contraction	1,24	1,97	0,36	1,19	0,05	0,78	-0,84	Q05655,P28482,P62140,P60660,P62136	PRKCD,MAPK1,PPP1CB,MYL6,PPP1CA		P62158,P17252,O14974,P05129,Q9NZN5,P05771,P60660	CALM2,PRKCA,PPP1R12A,PRKCG,ARHGEF12,PRKCB,MYL6		P62158,P27361,P28482	CALM2,MAPK3,MAPK1
hsa04150	mTOR signaling pathway	2,72	0,00	0,48	1,07	1,65	-1,07	-0,59	P08195,P01111,P62993,P23588,Q6IAA8,Q9UHA4,O15530,P35568,P28482	SLC3A2,NRAS,GRB2,EIF4B,LAMTOR1,LAMTOR3,PDPK1,IRS1,MAPK1		P23588,P49815,Q13131	EIF4B,TSC2,PRKAA1		Q6IAA8,P27361,P49815,P28482	LAMTOR1,MAPK3,TSC2,MAPK1
hsa05213	Endometrial cancer	2,14	0,22	0,80	1,05	1,09	-0,83	-0,25	P62993,O15530,P01111,P28482	GRB2,PDPK1,NRAS,MAPK1		P00533	EGFR		P27361,P28482	MAPK3,MAPK1
hsa04015	Rap1 signaling pathway	0,55	1,35	1,06	0,99	-0,44	0,37	0,07	P11233,P63000,P01111,Q16539,P12830,P28482	RALA,RAC1,NRAS,MAPK14,CDH1,MAPK1		O60716,P63261,P62158,P17252,P05129,P60709,Q9Y490,P00533,P05771	CTNND1,ACTG1,CALM2,PRKCA,PRKCG,ACTB,TLN1,EGFR,PRKCB		P63261,P62158,P27361,Q16539,P60709,O15264,P28482	ACTG1,CALM2,MAPK3,MAPK14,ACTB,MAPK13,MAPK1
hsa04730	Long-term depression	1,55	0,81	0,54	0,97	0,58	-0,16	-0,43	P01111,P30153,P67775,P28482	NRAS,PPP2R1A,PPP2CA,MAPK1		P05771,P17252,P05129	PRKCB,PRKCA,PRKCG		P27361,P28482	MAPK3,MAPK1
hsa04114	Oocyte meiosis	1,45	0,32	1,07	0,95	0,50	-0,62	0,12	P28482,P30153,P67775,P62140,P62136	MAPK1,PPP2R1A,PPP2CA,PPP1CB,PPP1CA		P62158,Q13555,Q14674	CALM2,CAMK2G,ESPL1		P62158,P28482,P27361,P24941	CALM2,MAPK1,MAPK3,CDK2
hsa00061	Fatty acid biosynthesis	0,00	0,00	2,82	0,94	-0,94	-0,94	1,88							O60488,O95573,P33121	ACSL4,ACSL3,ACSL1
hsa05221	Acute myeloid leukemia	2,27	0,00	0,55	0,94	1,33	-0,94	-0,39	P62993,Q04206,P01111,P14923,P28482	GRB2,RELA,NRAS,JUP,MAPK1		P40763	STAT3		P27361,P28482	MAPK3,MAPK1
hsa04261	Adrenergic signaling in cardiomyocytes	1,13	0,40	1,28	0,94	0,19	-0,54	0,34	P30153,P62140,P62136,Q16539,P67775,P28482	PPP2R1A,PPP1CB,PPP1CA,MAPK14,PPP2CA,MAPK1		P62158,Q13555,Q14738,P68032,P17252	CALM2,CAMK2G,PPP2R5D,ACTC1,PRKCA		P62158,P27361,Q16539,P68032,O15264,P28482	CALM2,MAPK3,MAPK14,ACTC1,MAPK13,MAPK1
hsa05142	Chagas disease (American trypanosomiasis)	1,60	0,00	1,19	0,93	0,67	-0,93	0,26	Q16539,Q04206,P30153,P67775,P28482	MAPK14,RELA,PPP2R1A,PPP2CA,MAPK1		Q14790	CASP8		Q16539,P28482,P27361,O15264	MAPK14,MAPK1,MAPK3,MAPK13
hsa04151	PI3K-Akt signaling pathway	2,44	0,35	0,00	0,93	1,51	-0,58	-0,93	Q04206,P30153,P63000,P01111,P62993,P23588,P67775,O15530,P35568,P28482	RELA,PPP2R1A,RAC1,NRAS,GRB2,EIF4B,PPP2CA,PDPK1,IRS1,MAPK1		P17252,P23588,Q14738,Q13131,P00533,P43405	PRKCA,EIF4B,PPP2R5D,PRKAA1,EGFR,SYK		Q05397,P27361,P28482	PTK2,MAPK3,MAPK1
hsa05216	Thyroid cancer	1,75	0,00	1,03	0,93	0,82	-0,93	0,11	P12830,P01111,P28482	CDH1,NRAS,MAPK1					P27361,P28482	MAPK3,MAPK1
hsa04728	Dopaminergic synapse	1,12	1,31	0,33	0,92	0,20	0,39	-0,59	Q16539,P30153,P67775,P62140,P62136	MAPK14,PPP2R1A,PPP2CA,PPP1CB,PPP1CA		P62158,Q13555,P17252,P05129,Q14738,P05771	CALM2,CAMK2G,PRKCA,PRKCG,PPP2R5D,PRKCB		Q16539,P62158,O15264	MAPK14,CALM2,MAPK13
hsa04915	Estrogen signaling pathway	1,58	0,00	1,17	0,92	0,67	-0,92	0,25	P29353,P62993,P28482,P01111,Q05655	SHC1,GRB2,MAPK1,NRAS,PRKCD		P62158,P00533	CALM2,EGFR		P29353,P62158,P27361,P28482	SHC1,CALM2,MAPK3,MAPK1
hsa05152	Tuberculosis	0,45	0,86	1,41	0,91	-0,46	-0,05	0,50	Q16539,Q04206,O43353,P28482	MAPK14,RELA,RIPK2,MAPK1		Q14790,P62158,Q13555,P51149,P23511,P43405	CASP8,CALM2,CAMK2G,RAB7A,NFYA,SYK		P62158,P27361,Q16539,O15264,P23511,P28482	CALM2,MAPK3,MAPK14,MAPK13,NFYA,MAPK1
hsa04064	NF-kappa B signaling pathway	0,00	0,56	2,08	0,88	-0,88	-0,32	1,20				P05771,P43405	PRKCB,SYK		P43403,Q06187,P19174,Q00653	ZAP70,BTK,PLCG1,NFKB2
hsa04390	Hippo signaling pathway	2,14	0,47	0,00	0,87	1,27	-0,40	-0,87	Q8N3R9,P30153,P67775,Q8NI35,Q8TEW0,P35221,P12830	MPP5,PPP2R1A,PPP2CA,INADL,PARD3,CTNNA1,CDH1		P60709,P46937,P63261,Q9UGP4	ACTB,YAP1,ACTG1,LIMD1		P60709,P63261	ACTB,ACTG1
hsa04010	MAPK signaling pathway	1,51	0,42	0,66	0,86	0,65	-0,44	-0,20	Q04206,O75369,P63000,P11142,P01111,P62993,P51452,Q16539,Q9UHA4,P28482	RELA,FLNB,RAC1,HSPA8,NRAS,GRB2,DUSP3,MAPK14,LAMTOR3,MAPK1		P21333,Q13043,P17252,P05129,P00533,O75369,P61244,P05771	FLNA,STK4,PRKCA,PRKCG,EGFR,FLNB,MAX,PRKCB		Q00653,P27361,Q13043,Q16539,O15264,P61244,P28482	NFKB2,MAPK3,STK4,MAPK14,MAPK13,MAX,MAPK1
hsa05145	Toxoplasmosis	1,47	0,00	1,08	0,85	0,62	-0,85	0,23	Q16539,Q04206,O15530,P28482,P11142	MAPK14,RELA,PDPK1,MAPK1,HSPA8		P40763,Q14790	STAT3,CASP8		Q16539,P27361,O15264,P28482	MAPK14,MAPK3,MAPK13,MAPK1
hsa05219	Bladder cancer	1,02	0,34	1,09	0,82	0,21	-0,48	0,27	P01111,P28482	NRAS,MAPK1		P00533	EGFR		P27361,P28482	MAPK3,MAPK1
hsa05200	Pathways in cancer	0,45	0,70	1,29	0,81	-0,37	-0,11	0,48	Q04206,P11233,P63000,P01111,P62993,P14923,P28482	RELA,RALA,RAC1,NRAS,GRB2,JUP,MAPK1		P14921,Q14790,P16885,Q13043,P17252,P05129,P40763,P00533,P05771	ETS1,CASP8,PLCG2,STK4,PRKCA,PRKCG,STAT3,EGFR,PRKCB		P14921,Q05397,Q00653,P16885,P27361,Q13043,P19174,P11274,P28482	ETS1,PTK2,NFKB2,PLCG2,MAPK3,STK4,PLCG1,BCR,MAPK1
hsa05120	Epithelial cell signaling in Helicobacter pylori infection	0,81	0,70	0,87	0,79	0,01	-0,09	0,08	Q16539,Q04206	MAPK14,RELA		Q9Y2X7,P00533	GIT1,EGFR		Q16539,O15264	MAPK14,MAPK13
hsa05031	Amphetamine addiction	0,47	1,89	0,00	0,79	-0,32	1,11	-0,79	P62140,P62136	PPP1CB,PPP1CA		P62158,Q13555,P05771,P17252,P05129	CALM2,CAMK2G,PRKCB,PRKCA,PRKCG		P62158	CALM2
hsa05161	Hepatitis B	0,97	0,27	1,09	0,78	0,19	-0,51	0,32	P62993,Q04206,O00571,P01111,P28482	GRB2,RELA,DDX3X,NRAS,MAPK1		P40763,P05771,P17252,P05129	STAT3,PRKCB,PRKCA,PRKCG		P28482,Q14289,P27361,Q13469,P24941	MAPK1,PTK2B,MAPK3,NFATC2,CDK2
hsa04622	RIG-I-like receptor signaling pathway	1,43	0,00	0,83	0,75	0,68	-0,75	0,08	Q16539,Q04206,O00571	MAPK14,RELA,DDX3X					Q16539,O15264	MAPK14,MAPK13
hsa04062	Chemokine signaling pathway	1,03	-0,10	1,32	0,75	0,28	-0,85	0,57	Q05655,Q04206,P63000,P62993,P01111,P29353,P28482	PRKCD,RELA,RAC1,GRB2,NRAS,SHC1,MAPK1		P40763,P49023,P05771	STAT3,PXN,PRKCB		Q05397,P27361,Q14289,P09769,P49023,P29353,P28482	PTK2,MAPK3,PTK2B,FGR,PXN,SHC1,MAPK1
hsa04723	Retrograde endocannabinoid signaling	0,54	-0,20	1,80	0,72	-0,18	-0,91	1,09	Q16539,P28482	MAPK14,MAPK1					Q16539,P28482,P27361,O15264	MAPK14,MAPK1,MAPK3,MAPK13
hsa05010	Alzheimer's disease	0,00	1,86	0,28	0,71	-0,71	1,15	-0,43				P62158,Q14790,P04406,Q13564	CALM2,CASP8,GAPDH,NAE1		P62158	CALM2
hsa05212	Pancreatic cancer	1,46	0,18	0,50	0,71	0,74	-0,53	-0,21	Q04206,P11233,P63000,P28482	RELA,RALA,RAC1,MAPK1		P40763,P00533	STAT3,EGFR		P27361,P28482	MAPK3,MAPK1
hsa04668	TNF signaling pathway	0,76	0,00	1,37	0,71	0,05	-0,71	0,66	Q16539,Q04206,P28482	MAPK14,RELA,MAPK1		Q14790	CASP8		Q16539,P28482,P27361,O15264	MAPK14,MAPK1,MAPK3,MAPK13
hsa04918	Thyroid hormone synthesis	0,00	1,75	0,26	0,67	-0,67	1,08	-0,41				Q9UNY4,P05771,P17252,P05129	TTF2,PRKCB,PRKCA,PRKCG		Q9UNY4	TTF2
hsa05034	Alcoholism	1,20	0,00	0,80	0,67	0,53	-0,67	0,13	P28482,P01111,P62140,P62136	MAPK1,NRAS,PPP1CB,PPP1CA		P62158	CALM2		P62158,P27361,P28482	CALM2,MAPK3,MAPK1
hsa04916	Melanogenesis	0,15	1,21	0,63	0,66	-0,51	0,54	-0,03	P01111,P28482	NRAS,MAPK1		P62158,Q13555,P05771,P17252,P05129	CALM2,CAMK2G,PRKCB,PRKCA,PRKCG		P62158,P27361,P28482	CALM2,MAPK3,MAPK1
hsa05414	Dilated cardiomyopathy	0,00	0,86	1,10	0,65	-0,65	0,21	0,45	Q14118	DAG1		P60709,P68032,P63261	ACTB,ACTC1,ACTG1		P60709,P68032,P63261	ACTB,ACTC1,ACTG1
hsa05203	Viral carcinogenesis	0,94	0,00	0,98	0,64	0,30	-0,64	0,34	P62191	PSMC1					P62191	PSMC1
hsa05215	Prostate cancer	1,71	0,00	0,18	0,63	1,08	-0,63	-0,45	P62993,Q04206,O15530,P01111,P28482	GRB2,RELA,PDPK1,NRAS,MAPK1		P00533	EGFR		P27361,P28482	MAPK3,MAPK1
hsa04925	Aldosterone synthesis and secretion	-0,20	2,08	0,00	0,63	-0,83	1,46	-0,63				P62158,Q13555,P05771,P17252,P05129	CALM2,CAMK2G,PRKCB,PRKCA,PRKCG		P62158	CALM2
hsa04621	NOD-like receptor signaling pathway	1,17	0,24	0,47	0,62	0,54	-0,39	-0,15	Q05655,Q04206,Q96RT1,Q16539,O43353,P28482	PRKCD,RELA,ERBB2IP,MAPK14,RIPK2,MAPK1		Q9Y2Z0,Q15654,Q96RT1,Q14790	SUGT1,TRIP6,ERBB2IP,CASP8		Q16539,P27361,O15264,P28482	MAPK14,MAPK3,MAPK13,MAPK1
hsa04930	Type II diabetes mellitus	1,17	0,00	0,67	0,61	0,56	-0,61	0,06	Q05655,P35568,P28482	PRKCD,IRS1,MAPK1		Q9Y4H2	IRS2		P27361,P28482	MAPK3,MAPK1
hsa05143	African trypanosomiasis	0,00	1,80	0,00	0,60	-0,60	1,20	-0,60				P05771,P17252,P05129	PRKCB,PRKCA,PRKCG
hsa00730	Thiamine metabolism	0,61	0,55	0,64	0,60	0,01	-0,05	0,04	P24666	ACP1		P24666	ACP1		P24666	ACP1
hsa04620	Toll-like receptor signaling pathway	0,91	-0,14	1,02	0,60	0,31	-0,73	0,42	Q16539,Q04206,P63000,P28482	MAPK14,RELA,RAC1,MAPK1		Q14790	CASP8		Q16539,P27361,O15264,P28482	MAPK14,MAPK3,MAPK13,MAPK1
hsa00270	Cysteine and methionine metabolism	0,00	1,79	0,00	0,60	-0,60	1,19	-0,60				Q9BYZ2,Q9BV57,O43865,P26358	LDHAL6B,ADI1,AHCYL1,DNMT1
hsa04713	Circadian entrainment	0,00	1,16	0,60	0,59	-0,59	0,57	0,02	P28482	MAPK1		P62158,Q13555,P05771,P17252,P05129	CALM2,CAMK2G,PRKCB,PRKCA,PRKCG		P62158,P27361,P28482	CALM2,MAPK3,MAPK1
hsa04141	Protein processing in endoplasmic reticulum	0,00	1,51	0,21	0,57	-0,57	0,94	-0,36	P55072	VCP		Q9UNZ2,Q8TAT6,P55072,P05198	NSFL1C,NPLOC4,VCP,EIF2S1		Q9UNZ2	NSFL1C
hsa05014	Amyotrophic lateral sclerosis (ALS)	0,81	0,00	0,87	0,56	0,25	-0,56	0,31	Q16539,P63000	MAPK14,RAC1					Q16539,O15264	MAPK14,MAPK13
hsa01524	Platinum drug resistance	0,70	0,20	0,76	0,56	0,15	-0,35	0,21	O15530,P28482	PDPK1,MAPK1		Q14790	CASP8		P27361,P28482	MAPK3,MAPK1
hsa04932	Non-alcoholic fatty liver disease (NAFLD)	0,76	1,06	-0,19	0,54	0,22	0,51	-0,73	Q04206,P35568,P63000	RELA,IRS1,RAC1		P05198,Q14790,Q9Y4H2,Q13131	EIF2S1,CASP8,IRS2,PRKAA1
hsa04962	Vasopressin-regulated water reabsorption	0,00	0,39	1,22	0,54	-0,54	-0,15	0,68				P52566	ARHGDIB		P52565,P52566	ARHGDIA,ARHGDIB
hsa05224	Breast cancer	1,08	-0,28	0,79	0,53	0,55	-0,81	0,26	P62993,Q04721,P01111,P29353,P28482	GRB2,NOTCH2,NRAS,SHC1,MAPK1		P00533	EGFR		P29353,P28482,P27361,Q00653	SHC1,MAPK1,MAPK3,NFKB2
hsa05168	Herpes simplex infection	0,91	0,00	0,60	0,50	0,41	-0,50	0,09	Q06124,Q04206,P62140,P62136	PTPN11,RELA,PPP1CB,PPP1CA		Q14790,P05198	CASP8,EIF2S1		Q06124,Q13242,P24941	PTPN11,SRSF9,CDK2
hsa05164	Influenza A	0,37	0,00	1,10	0,49	-0,12	-0,49	0,61	Q16539,Q04206,P28482	MAPK14,RELA,MAPK1		P17252,P05198	PRKCA,EIF2S1		Q16539,P27361,O15264,P28482	MAPK14,MAPK3,MAPK13,MAPK1
hsa00071	Fatty acid degradation	0,24	-0,20	1,39	0,47	-0,23	-0,68	0,91	P55084	HADHB					O60488,O95573,P33121	ACSL4,ACSL3,ACSL1
hsa05146	Amoebiasis	0,25	1,15	0,00	0,47	-0,22	0,68	-0,47	Q04206	RELA		P05771,P17252,P05129	PRKCB,PRKCA,PRKCG
hsa04550	Signaling pathways regulating pluripotency of stem cells	0,78	-0,28	0,88	0,46	0,32	-0,74	0,42	Q16539,P62993,P01111,P28482	MAPK14,GRB2,NRAS,MAPK1		P40763	STAT3		Q16539,P27361,O15264,P28482	MAPK14,MAPK3,MAPK13,MAPK1
hsa04961	Endocrine and other factor-regulated calcium reabsorption	0,00	1,32	0,00	0,44	-0,44	0,88	-0,44				P05771,P17252,P05129	PRKCB,PRKCA,PRKCG
hsa04914	Progesterone-mediated oocyte maturation	0,16	-0,57	1,69	0,43	-0,27	-1,00	1,27	Q16539,P28482	MAPK14,MAPK1					Q16539,P27361,P28482,O15264,P24941	MAPK14,MAPK3,MAPK1,MAPK13,CDK2
hsa04260	Cardiac muscle contraction	0,00	0,57	0,67	0,41	-0,41	0,16	0,25				P68032	ACTC1		P68032	ACTC1
hsa04022	cGMP-PKG signaling pathway	0,67	0,00	0,47	0,38	0,29	-0,38	0,09	P28482,P35568,P78347,P62140,P62136	MAPK1,IRS1,GTF2I,PPP1CB,PPP1CA		P62158,Q9Y4H2,O14974	CALM2,IRS2,PPP1R12A		P62158,P27361,Q13469,P28482	CALM2,MAPK3,NFATC2,MAPK1
hsa05210	Colorectal cancer	0,63	-0,20	0,68	0,37	0,26	-0,57	0,31	P63000,P28482	RAC1,MAPK1					P27361,P28482	MAPK3,MAPK1
hsa04392	Hippo signaling pathway -multiple species	0,00	1,10	0,00	0,37	-0,37	0,73	-0,37				P46937,Q9UGP4	YAP1,LIMD1
hsa00562	Inositol phosphate metabolism	0,00	0,17	0,89	0,35	-0,35	-0,18	0,54	O15357	INPPL1		P16885,Q9Y217	PLCG2,MTMR6		O15357,P16885,P19174	INPPL1,PLCG2,PLCG1
hsa04070	Phosphatidylinositol signaling system	0,00	0,34	0,69	0,34	-0,34	0,00	0,34	O15357	INPPL1		P16885,Q9Y217,O43314	PLCG2,MTMR6,PPIP5K2		O15357,P16885,P19174	INPPL1,PLCG2,PLCG1
hsa05230	Central carbon metabolism in cancer	0,45	0,00	0,50	0,32	0,13	-0,32	0,18	P01111,P28482	NRAS,MAPK1		P00533	EGFR		P27361,P28482	MAPK3,MAPK1
hsa04140	Autophagy	0,49	0,44	0,00	0,31	0,18	0,13	-0,31	Q9NT62	ATG3		Q6ZNE5	ATG14
hsa00010	Glycolysis / Gluconeogenesis	-0,19	0,17	0,91	0,30	-0,49	-0,12	0,61				Q9BYZ2,P04406	LDHAL6B,GAPDH		P13929,P09104,P06733	ENO3,ENO2,ENO1
hsa04213	Longevity regulating pathway - multiple species	0,89	0,18	-0,20	0,29	0,60	-0,11	-0,49	P35568,P01111,P11142	IRS1,NRAS,HSPA8		Q9Y4H2,Q13131	IRS2,PRKAA1
hsa04960	Aldosterone-regulated sodium reabsorption	0,87	0,00	0,00	0,29	0,58	-0,29	-0,29	O15530,P35568	PDPK1,IRS1
hsa05218	Melanoma	0,41	0,00	0,46	0,29	0,12	-0,29	0,17	P01111,P28482	NRAS,MAPK1		P00533	EGFR		P27361,P28482	MAPK3,MAPK1
hsa01523	Antifolate resistance	0,82	0,00	0,00	0,27	0,55	-0,27	-0,27	Q04206	RELA
hsa00240	Pyrimidine metabolism	0,89	0,30	-0,37	0,27	0,61	0,03	-0,64	P19388,P15531,P52434,P36954	POLR2E,NME1,POLR2H,POLR2I		P19387,P28340,P04818	POLR2C,POLD1,TYMS
hsa05134	Legionellosis	0,81	0,00	0,00	0,27	0,54	-0,27	-0,27	Q04206,P11142	RELA,HSPA8
hsa04744	Phototransduction	0,00	0,35	0,43	0,26	-0,26	0,09	0,17				P62158	CALM2		P62158	CALM2
hsa04973	Carbohydrate digestion and absorption	0,00	0,76	0,00	0,25	-0,25	0,51	-0,25				P05771	PRKCB
hsa00500	Starch and sucrose metabolism	0,00	0,74	0,00	0,25	-0,25	0,49	-0,25				P14410,P11216	SI,PYGB
hsa04020	Calcium signaling pathway	-0,94	1,44	0,13	0,21	-1,15	1,23	-0,08				P62158,Q13555,P16885,P17252,P05129,P00533,P05771	CALM2,CAMK2G,PLCG2,PRKCA,PRKCG,EGFR,PRKCB		P62158,P16885,P19174	CALM2,PLCG2,PLCG1
hsa04726	Serotonergic synapse	0,19	0,00	0,43	0,21	-0,02	-0,21	0,23	P01111,P28482	NRAS,MAPK1		P17252	PRKCA		P27361,P28482	MAPK3,MAPK1
hsa03018	RNA degradation	0,56	0,00	0,00	0,19	0,37	-0,19	-0,19	Q9UIV1	CNOT7
hsa04970	Salivary secretion	0,00	0,23	0,30	0,18	-0,18	0,05	0,12				P62158	CALM2		P62158	CALM2
hsa05016	Huntington's disease	0,00	0,52	0,00	0,17	-0,17	0,35	-0,17				Q14790	CASP8
hsa04724	Glutamatergic synapse	0,00	0,34	0,17	0,17	-0,17	0,17	0,00	P28482	MAPK1		P05771,P17252,P05129	PRKCB,PRKCA,PRKCG		P27361,P28482	MAPK3,MAPK1
hsa03440	Homologous recombination	0,51	0,00	0,00	0,17	0,34	-0,17	-0,17	Q9NXR7	BRE
hsa04721	Synaptic vesicle cycle	0,51	0,00	0,00	0,17	0,34	-0,17	-0,17	P09496	CLTA
hsa04924	Renin secretion	0,00	0,22	0,29	0,17	-0,17	0,05	0,12				P62158	CALM2		P62158	CALM2
hsa00620	Pyruvate metabolism	0,00	0,22	0,29	0,17	-0,17	0,05	0,12				Q9BYZ2	LDHAL6B		Q9UBQ7	GRHPR
hsa04110	Cell cycle	-0,20	0,18	0,51	0,17	-0,36	0,02	0,34				Q14674,P33981	ESPL1,TTK		P33981,P24941	TTK,CDK2
hsa05202	Transcriptional misregulation in cancer	0,49	0,00	0,00	0,16	0,33	-0,16	-0,16	Q04206	RELA
hsa04623	Cytosolic DNA-sensing pathway	0,48	0,00	0,00	0,16	0,32	-0,16	-0,16	Q04206	RELA
hsa04152	AMPK signaling pathway	0,15	0,32	0,00	0,16	-0,01	0,17	-0,16	O15530,P35568	PDPK1,IRS1		P13639,Q9Y4H2,Q13131	EEF2,IRS2,PRKAA1		P13639	EEF2
hsa05032	Morphine addiction	-0,20	0,88	-0,20	0,16	-0,36	0,72	-0,36				P05771,P17252,P05129	PRKCB,PRKCA,PRKCG
hsa04211	Longevity regulating pathway	0,71	0,16	-0,39	0,16	0,55	0,00	-0,55	Q04206,P35568,P01111	RELA,IRS1,NRAS		Q9Y4H2,Q13131	IRS2,PRKAA1
hsa04710	Circadian rhythm	0,00	0,46	0,00	0,15	-0,15	0,31	-0,15				Q13131	PRKAA1
hsa00670	One carbon pool by folate	0,00	0,42	0,00	0,14	-0,14	0,28	-0,14				P04818	TYMS
hsa00053	Ascorbate and aldarate metabolism	0,00	0,42	0,00	0,14	-0,14	0,28	-0,14				P16662	UGT2B7
hsa00630	Glyoxylate and dicarboxylate metabolism	0,00	0,00	0,42	0,14	-0,14	-0,14	0,28							Q9UBQ7	GRHPR
hsa05012	Parkinson's disease	0,00	0,00	0,42	0,14	-0,14	-0,14	0,28							P22314	UBA1
hsa00062	Fatty acid elongation	0,40	0,00	0,00	0,13	0,27	-0,13	-0,13	P55084	HADHB
hsa04080	Neuroactive ligand-receptor interaction	0,37	0,00	0,00	0,12	0,25	-0,12	-0,12	Q8TEW0	PARD3
hsa04330	Notch signaling pathway	0,33	0,00	0,00	0,11	0,22	-0,11	-0,11	Q04721	NOTCH2
hsa00260	Glycine, serine and threonine metabolism	0,00	0,00	0,33	0,11	-0,11	-0,11	0,22							Q9UBQ7	GRHPR
hsa00052	Galactose metabolism	0,00	0,31	0,00	0,10	-0,10	0,21	-0,10				P14410	SI
hsa04024	cAMP signaling pathway	0,38	-0,10	0,00	0,10	0,29	-0,19	-0,10	Q04206,P28482,P63000,P62140,P62136	RELA,MAPK1,RAC1,PPP1CB,PPP1CA		P62158,Q13555,O14974	CALM2,CAMK2G,PPP1R12A		P62158,P27361,P28482	CALM2,MAPK3,MAPK1
hsa00640	Propanoate metabolism	0,00	0,27	0,00	0,09	-0,09	0,18	-0,09				Q9BYZ2	LDHAL6B
hsa00040	Pentose and glucuronate interconversions	0,00	0,27	0,00	0,09	-0,09	0,18	-0,09				P16662	UGT2B7
hsa05222	Small cell lung cancer	0,22	-0,20	0,24	0,08	0,13	-0,29	0,16	Q04206	RELA					Q05397	PTK2
hsa04350	TGF-beta signaling pathway	0,44	0,00	-0,20	0,08	0,36	-0,08	-0,28	P30153,P67775	PPP2R1A,PPP2CA		Q7Z3T8	ZFYVE16
hsa00860	Porphyrin and chlorophyll metabolism	0,00	0,22	0,00	0,07	-0,07	0,15	-0,07				P16662	UGT2B7
hsa04115	p53 signaling pathway	-0,20	0,42	0,00	0,07	-0,27	0,35	-0,07				Q14790,P49815	CASP8,TSC2		P49815	TSC2
hsa05321	Inflammatory bowel disease (IBD)	0,20	0,00	0,00	0,07	0,14	-0,07	-0,07	Q04206	RELA		P40763	STAT3
hsa04725	Cholinergic synapse	0,16	-0,14	0,17	0,06	0,09	-0,20	0,11	P01111,P28482	NRAS,MAPK1		Q13555	CAMK2G		P27361,P28482	MAPK3,MAPK1
hsa05162	Measles	0,00	0,00	0,16	0,05	-0,05	-0,05	0,10	Q04206	RELA		P40763,P05198	STAT3,EIF2S1		Q99704,P63244	DOK1,GNB2L1
hsa04630	Jak-STAT signaling pathway	0,45	-0,42	0,00	0,01	0,44	-0,43	-0,01	Q06124,O75886,P29350,Q92783	PTPN11,STAM2,PTPN6,STAM		P40763	STAT3		Q06124,P29350	PTPN11,PTPN6
hsa00190	Oxidative phosphorylation	0,21	-0,20	0,00	0,00	0,21	-0,20	0,00	P06576	ATP5B
hsa00280	Valine, leucine and isoleucine degradation	0,20	-0,20	0,00	0,00	0,20	-0,20	0,00	P55084	HADHB
hsa05310	Asthma	0,00	0,00	0,00	0,00	0,00	0,00	0,00
hsa03008	Ribosome biogenesis in eukaryotes	0,00	0,00	0,00	0,00	0,00	0,00	0,00
hsa00983	Drug metabolism - other enzymes	0,00	0,00	0,00	0,00	0,00	0,00	0,00				P16662	UGT2B7
hsa00430	Taurine and hypotaurine metabolism	0,00	0,00	0,00	0,00	0,00	0,00	0,00
hsa00601	Glycosphingolipid biosynthesis - lacto and neolacto series	0,00	0,00	0,00	0,00	0,00	0,00	0,00
hsa05144	Malaria	0,00	0,00	0,00	0,00	0,00	0,00	0,00
hsa00780	Biotin metabolism	0,00	0,00	0,00	0,00	0,00	0,00	0,00
hsa00380	Tryptophan metabolism	0,00	0,00	0,00	0,00	0,00	0,00	0,00
hsa04612	Antigen processing and presentation	0,00	0,00	0,00	0,00	0,00	0,00	0,00	Q9UL46	PSME2		P23511	NFYA		P23511	NFYA
hsa04614	Renin-angiotensin system	0,00	0,00	0,00	0,00	0,00	0,00	0,00
hsa00471	D-Glutamine and D-glutamate metabolism	0,00	0,00	0,00	0,00	0,00	0,00	0,00
hsa00910	Nitrogen metabolism	0,00	0,00	0,00	0,00	0,00	0,00	0,00
hsa00740	Riboflavin metabolism	0,00	0,00	0,00	0,00	0,00	0,00	0,00
hsa00300	Lysine biosynthesis	0,00	0,00	0,00	0,00	0,00	0,00	0,00
hsa00532	Glycosaminoglycan biosynthesis - chondroitin sulfate / dermatan sulfate	0,00	0,00	0,00	0,00	0,00	0,00	0,00
hsa00785	Lipoic acid metabolism	0,00	0,00	0,00	0,00	0,00	0,00	0,00
hsa00563	Glycosylphosphatidylinositol (GPI)-anchor biosynthesis	0,00	0,00	0,00	0,00	0,00	0,00	0,00
hsa00591	Linoleic acid metabolism	0,00	0,00	0,00	0,00	0,00	0,00	0,00
hsa00760	Nicotinate and nicotinamide metabolism	0,00	0,00	0,00	0,00	0,00	0,00	0,00
hsa00650	Butanoate metabolism	0,00	0,00	0,00	0,00	0,00	0,00	0,00
hsa04976	Bile secretion	0,00	0,00	0,00	0,00	0,00	0,00	0,00
hsa00051	Fructose and mannose metabolism	0,00	0,00	0,00	0,00	0,00	0,00	0,00
hsa04142	Lysosome	0,00	0,00	0,00	0,00	0,00	0,00	0,00
hsa03010	Ribosome	0,00	0,00	0,00	0,00	0,00	0,00	0,00
hsa03430	Mismatch repair	0,00	0,00	0,00	0,00	0,00	0,00	0,00
hsa01100	Metabolic pathways	0,00	0,00	0,00	0,00	0,00	0,00	0,00
hsa03410	Base excision repair	0,00	0,00	0,00	0,00	0,00	0,00	0,00
hsa01230	Biosynthesis of amino acids	0,00	0,00	0,00	0,00	0,00	0,00	0,00
hsa00511	Other glycan degradation	0,00	0,00	0,00	0,00	0,00	0,00	0,00
hsa03040	Spliceosome	0,00	0,00	0,00	0,00	0,00	0,00	0,00
hsa00534	Glycosaminoglycan biosynthesis - heparan sulfate / heparin	0,00	0,00	0,00	0,00	0,00	0,00	0,00
hsa01040	Biosynthesis of unsaturated fatty acids	0,00	0,00	0,00	0,00	0,00	0,00	0,00
hsa00533	Glycosaminoglycan biosynthesis - keratan sulfate	0,00	0,00	0,00	0,00	0,00	0,00	0,00
hsa03050	Proteasome	0,00	0,00	0,00	0,00	0,00	0,00	0,00
hsa00472	D-Arginine and D-ornithine metabolism	0,00	0,00	0,00	0,00	0,00	0,00	0,00
hsa03022	Basal transcription factors	0,00	0,00	0,00	0,00	0,00	0,00	0,00
hsa04120	Ubiquitin mediated proteolysis	0,00	0,00	0,00	0,00	0,00	0,00	0,00
hsa04640	Hematopoietic cell lineage	0,00	0,00	0,00	0,00	0,00	0,00	0,00
hsa03060	Protein export	0,00	0,00	0,00	0,00	0,00	0,00	0,00
hsa03420	Nucleotide excision repair	0,00	0,00	0,00	0,00	0,00	0,00	0,00
hsa00524	Neomycin, kanamycin and gentamicin biosynthesis	0,00	0,00	0,00	0,00	0,00	0,00	0,00
hsa05206	MicroRNAs in cancer	0,00	0,00	0,00	0,00	0,00	0,00	0,00
hsa00290	Valine, leucine and isoleucine biosynthesis	0,00	0,00	0,00	0,00	0,00	0,00	0,00
hsa03320	PPAR signaling pathway	0,00	0,00	0,00	0,00	0,00	0,00	0,00
hsa04977	Vitamin digestion and absorption	0,00	0,00	0,00	0,00	0,00	0,00	0,00
hsa03030	DNA replication	0,00	0,00	0,00	0,00	0,00	0,00	0,00
hsa04974	Protein digestion and absorption	0,00	0,00	0,00	0,00	0,00	0,00	0,00
hsa01200	Carbon metabolism	0,00	0,00	0,00	0,00	0,00	0,00	0,00
hsa01210	2-Oxocarboxylic acid metabolism	0,00	0,00	0,00	0,00	0,00	0,00	0,00
hsa05033	Nicotine addiction	0,00	0,00	0,00	0,00	0,00	0,00	0,00
hsa03020	RNA polymerase	0,00	0,00	0,00	0,00	0,00	0,00	0,00
hsa04130	SNARE interactions in vesicular transport	0,00	0,00	0,00	0,00	0,00	0,00	0,00
hsa03450	Non-homologous end-joining	0,00	0,00	0,00	0,00	0,00	0,00	0,00
hsa04215	Apoptosis - multiple species	0,00	0,00	0,00	0,00	0,00	0,00	0,00
hsa05340	Primary immunodeficiency	0,00	0,00	0,00	0,00	0,00	0,00	0,00
hsa02010	ABC transporters	0,00	0,00	0,00	0,00	0,00	0,00	0,00
hsa01212	Fatty acid metabolism	0,00	0,00	0,00	0,00	0,00	0,00	0,00
hsa00514	Other types of O-glycan biosynthesis	0,00	0,00	0,00	0,00	0,00	0,00	0,00
hsa04966	Collecting duct acid secretion	0,00	0,00	0,00	0,00	0,00	0,00	0,00
hsa03460	Fanconi anemia pathway	0,00	0,00	0,00	0,00	0,00	0,00	0,00
hsa00790	Folate biosynthesis	0,00	0,00	0,00	0,00	0,00	0,00	0,00
hsa00604	Glycosphingolipid biosynthesis - ganglio series	0,00	0,00	0,00	0,00	0,00	0,00	0,00
hsa04923	Regulation of lipolysis in adipocytes	0,00	0,00	0,00	0,00	0,00	0,00	0,00	P35568	IRS1		Q9Y4H2	IRS2
hsa00900	Terpenoid backbone biosynthesis	0,00	0,00	0,00	0,00	0,00	0,00	0,00
hsa04742	Taste transduction	0,00	0,00	0,00	0,00	0,00	0,00	0,00
hsa05322	Systemic lupus erythematosus	0,00	0,00	0,00	0,00	0,00	0,00	0,00
hsa00232	Caffeine metabolism	0,00	0,00	0,00	0,00	0,00	0,00	0,00
hsa04940	Type I diabetes mellitus	0,00	0,00	0,00	0,00	0,00	0,00	0,00
hsa00400	Phenylalanine, tyrosine and tryptophan biosynthesis	0,00	0,00	0,00	0,00	0,00	0,00	0,00
hsa00750	Vitamin B6 metabolism	0,00	0,00	0,00	0,00	0,00	0,00	0,00
hsa05150	Staphylococcus aureus infection	0,00	0,00	0,00	0,00	0,00	0,00	0,00
hsa00450	Selenocompound metabolism	0,00	0,00	0,00	0,00	0,00	0,00	0,00
hsa00603	Glycosphingolipid biosynthesis - globo and isoglobo series	0,00	0,00	0,00	0,00	0,00	0,00	0,00
hsa00350	Tyrosine metabolism	0,00	0,00	0,00	0,00	0,00	0,00	0,00
hsa04672	Intestinal immune network for IgA production	0,00	0,00	0,00	0,00	0,00	0,00	0,00
hsa00340	Histidine metabolism	0,00	0,00	0,00	0,00	0,00	0,00	0,00
hsa00970	Aminoacyl-tRNA biosynthesis	0,00	0,00	0,00	0,00	0,00	0,00	0,00
hsa00920	Sulfur metabolism	0,00	0,00	0,00	0,00	0,00	0,00	0,00
hsa04975	Fat digestion and absorption	0,00	0,00	0,00	0,00	0,00	0,00	0,00
hsa04972	Pancreatic secretion	0,00	0,00	0,00	0,00	0,00	0,00	0,00
hsa00100	Steroid biosynthesis	0,00	0,00	0,00	0,00	0,00	0,00	0,00
hsa00130	Ubiquinone and other terpenoid-quinone biosynthesis	0,00	0,00	0,00	0,00	0,00	0,00	0,00
hsa00072	Synthesis and degradation of ketone bodies	0,00	0,00	0,00	0,00	0,00	0,00	0,00
hsa00030	Pentose phosphate pathway	0,00	0,00	0,00	0,00	0,00	0,00	0,00
hsa04978	Mineral absorption	0,00	0,00	0,00	0,00	0,00	0,00	0,00
hsa05320	Autoimmune thyroid disease	0,00	0,00	0,00	0,00	0,00	0,00	0,00
hsa05330	Allograft rejection	0,00	0,00	0,00	0,00	0,00	0,00	0,00
hsa05030	Cocaine addiction	0,00	0,00	0,00	0,00	0,00	0,00	0,00
hsa04913	Ovarian steroidogenesis	0,00	0,00	0,00	0,00	0,00	0,00	0,00
hsa00510	N-Glycan biosynthesis	0,00	0,00	0,00	0,00	0,00	0,00	0,00
hsa00592	alpha-Linolenic acid metabolism	0,00	0,00	0,00	0,00	0,00	0,00	0,00
hsa04950	Maturity onset diabetes of the young	0,00	0,00	0,00	0,00	0,00	0,00	0,00
hsa00360	Phenylalanine metabolism	0,00	0,00	0,00	0,00	0,00	0,00	0,00
hsa00770	Pantothenate and CoA biosynthesis	0,00	0,00	0,00	0,00	0,00	0,00	0,00
hsa04146	Peroxisome	0,00	0,00	0,00	0,00	0,00	0,00	0,00
hsa04122	Sulfur relay system	0,00	0,00	0,00	0,00	0,00	0,00	0,00
hsa05323	Rheumatoid arthritis	0,00	0,00	0,00	0,00	0,00	0,00	0,00
hsa00120	Primary bile acid biosynthesis	0,00	0,00	0,00	0,00	0,00	0,00	0,00
hsa04964	Proximal tubule bicarbonate reclamation	0,00	0,00	0,00	0,00	0,00	0,00	0,00
hsa00512	Mucin type O-glycan biosynthesis	0,00	0,00	0,00	0,00	0,00	0,00	0,00
hsa00020	Citrate cycle (TCA cycle)	0,00	0,00	0,00	0,00	0,00	0,00	0,00
hsa00250	Alanine, aspartate and glutamate metabolism	0,00	0,00	0,00	0,00	0,00	0,00	0,00
hsa00410	beta-Alanine metabolism	0,00	0,00	0,00	0,00	0,00	0,00	0,00
hsa00220	Arginine biosynthesis	0,00	0,00	0,00	0,00	0,00	0,00	0,00
hsa00531	Glycosaminoglycan degradation	0,00	0,00	0,00	0,00	0,00	0,00	0,00
hsa05332	Graft-versus-host disease	0,00	0,00	0,00	0,00	0,00	0,00	0,00
hsa00230	Purine metabolism	0,24	0,10	-0,43	-0,03	0,27	0,13	-0,40	P19388,P15531,P52434,P36954	POLR2E,NME1,POLR2H,POLR2I		P22234,P19387,P28340,Q01433	PAICS,POLR2C,POLD1,AMPD2		P22234	PAICS
hsa04512	ECM-receptor interaction	0,00	-0,20	0,00	-0,07	0,07	-0,13	0,07
hsa00330	Arginine and proline metabolism	0,00	-0,20	0,00	-0,07	0,07	-0,13	0,07
hsa04911	Insulin secretion	0,00	-0,20	0,00	-0,07	0,07	-0,13	0,07
hsa00600	Sphingolipid metabolism	0,00	-0,20	0,00	-0,07	0,07	-0,13	0,07
hsa05217	Basal cell carcinoma	0,00	-0,20	0,00	-0,07	0,07	-0,13	0,07
hsa00480	Glutathione metabolism	0,00	-0,20	0,00	-0,07	0,07	-0,13	0,07
hsa04340	Hedgehog signaling pathway	0,00	-0,20	0,00	-0,07	0,07	-0,13	0,07
hsa00520	Amino sugar and nucleotide sugar metabolism	0,00	-0,20	0,00	-0,07	0,07	-0,14	0,07
hsa00565	Ether lipid metabolism	0,00	-0,20	0,00	-0,07	0,07	-0,14	0,07
hsa04922	Glucagon signaling pathway	-0,20	0,19	-0,20	-0,07	-0,13	0,26	-0,13				Q13555,Q13131	CAMK2G,PRKAA1
hsa04310	Wnt signaling pathway	-0,28	0,25	-0,28	-0,10	-0,17	0,35	-0,18	P63000	RAC1		Q13555,P05771,P17252,P05129	CAMK2G,PRKCB,PRKCA,PRKCG		Q13469	NFATC2
hsa00982	Drug metabolism - cytochrome P450	-0,19	0,00	-0,20	-0,13	-0,06	0,13	-0,07				P16662	UGT2B7
hsa05204	Chemical carcinogenesis	-0,19	0,00	-0,20	-0,13	-0,06	0,13	-0,07				P16662	UGT2B7
hsa00830	Retinol metabolism	-0,20	0,00	-0,20	-0,13	-0,06	0,13	-0,07				P16662	UGT2B7
hsa04610	Complement and coagulation cascades	-0,20	-0,20	0,00	-0,13	-0,07	-0,07	0,13
hsa00140	Steroid hormone biosynthesis	-0,20	0,00	-0,20	-0,13	-0,07	0,13	-0,07				P16662	UGT2B7
hsa00980	Metabolism of xenobiotics by cytochrome P450	-0,39	0,00	-0,19	-0,20	-0,20	0,20	0,00				P16662	UGT2B7
hsa00561	Glycerolipid metabolism	-0,20	-0,19	-0,20	-0,20	0,00	0,01	0,00
hsa00310	Lysine degradation	-0,20	-0,19	-0,20	-0,20	0,00	0,01	0,00
hsa04727	GABAergic synapse	-0,19	-0,39	-0,20	-0,26	0,07	-0,13	0,06
hsa00590	Arachidonic acid metabolism	-0,20	-0,39	-0,20	-0,26	0,07	-0,13	0,06
hsa05166	HTLV-I infection	0,00	-0,72	-0,11	-0,28	0,28	-0,44	0,16	Q12959,Q04206,P01111	DLG1,RELA,NRAS		P28340	POLD1		Q13469,Q00653	NFATC2,NFKB2
hsa04514	Cell adhesion molecules (CAMs)	0,53	-0,94	-0,56	-0,32	0,85	-0,62	-0,24	P32004,P12830,Q16625,O15551	L1CAM,CDH1,OCLN,CLDN3
hsa00564	Glycerophospholipid metabolism	-0,58	-0,14	-0,38	-0,36	-0,21	0,23	-0,01				P48651	PTDSS1
hsa04060	Cytokine-cytokine receptor interaction	-0,91	-0,58	-0,94	-0,81	-0,10	0,23	-0,13				P00533	EGFR
hsa04740	Olfactory transduction	-3,32	-2,09	-2,03	-2,48	-0,84	0,39	0,45				P62158,Q13555	CALM2,CAMK2G		P62158	CALM2

## Sheet: Table_S3
Table S3. Topological parameters of the protein networks
	DG75	MCF7	MDA231	Random
Number of protein inputs	364	240	387	294
Number of nodes	3417	3336	3440	3807
Number of edges	33525	28814	29685	37565
In-degree scaling index (power law exponent)	1.363	1.363	1.510	1,249
In-degree : Power law correlation	0.904	0.940	0.911	0,828
Out-degree scaling index (power law exponent)	1.421	1.444	1.450	1,052
Out-degree : Power law correlation	0.909	0.887	0.967	0,753
Characteristic path lengh	5.017	4.771	5.977	6,692

## Sheet: Table_S4
Table S4. Centrality parameters of SYK nodes in the protein networks
	DG75	MCF7	MDA231	Random
Edge count	65	55	26	18										1			false	true	0	P43405
Indegree	19	20	5	3										1			false	true	0	P43405
Outdegree	46	35	21	15										0		x	false	true	0	P43405
Neighborhood connectivity	77.094	47.537	53.731	38,277										0			false	true	0	P43405
Avg. shortest path length	3.581	3.452	4.149	5,779
Betweenness centrality1	1.304E-3	9.734E-4	8.796E-4	2.375E-4
Closeness centrality2	0.279	0.290	0.241	0,173
1 The betweenness centrality of a node reflects the amount of control that this node exerts over the interactions of other nodes in the network (Yoon, 2006).
2 The closeness centrality is a measure of how quickly information spreads from a given node to other reachable nodes in the network (Freeman, 1979).

## Sheet: Table_S5
Table S5. SYK target rewiring between the breast cancer networks and the lymphoma network
				Target in network(s)					Present in network(s)
Gene Symbol	UniProt entry	Rewiring score	Edge count	MCF7 cell dataset (present)	MDA231 cell dataset (phosphosites)	MDA231 cell dataset (direct target)	DG75 cell dataset (phosphosites)	DG75 cell dataset (direct target)	MCF7	MDA231	DG75
REEP4	Q9H6H4	3,00	419		172					true
COPS4	Q9BT78	2,34	155	x					true		true
COPS8	Q99627	2,34	155	x					true		true
VAMP8	Q9BV40	2,25	103	x					true	true
UPF1	Q92900	2,24	111		1112;113		113;1112		true	true	true
ESPL1	Q14674	2,19	100		719				true	true	true
EPS15L1	Q9UBC2	2,18	74	x					true	true
TFRC	P02786	2,17	73		20				true	true
SKP1	P63208	2,16	68	x					true		true
SUPT5H	O00267	2,15	64		140;140					true
BLK	P51451	2,14	60				187		true		true
CBL	P22681	2,13	147	x	700				true	true	true
CLTA	P09496	2,13	85	x					true	true	true
CDK1	P06493	2,12	166				15		true	true	true
ARFGAP1	Q8N6T3	2,12	49	x	175				true	true
TRIP10	Q15642	2,10	57	x					true		true
STAM	Q92783	2,10	41	x					true	true
NFKB2	Q00653	2,09	54				39;867		true	true	true
DNMT1	P26358	2,09	36		359;399					true
MTMR6	Q9Y217	2,09	36		108					true
YAP1	P46937	2,08	34		407;391				true	true
PTDSS1	P48651	2,08	34		424					true
GBF1	Q92538	2,08	33		377					true
SF3B1	O75533	2,07	30		38;70					true
PYGB	P11216	2,07	30		263				true	true
KPNA4	O00629	2,07	29		66					true
SAP30BP	Q9UHR5	2,07	29		46					true
RRP8	O43159	2,07	29				259				true
TYMS	P04818	2,07	28		153	x			true	true
FIP1L1	Q6UN15	2,07	28				113				true
SNAP29	O95721	2,06	25	x					true	true
NELFE	P18615	2,05	22		133					true
HGS	O14964	2,05	42	x	216	x			true	true	true
NFYA	P23511	2,05	20		266		266	x	true	true	true
ARAP1	Q96P48	2,05	20		231					true	true
NRP1	O14786	2,05	19		899					true	true
ARHGAP30	Q7Z6I6	2,05	19				1027				true
STX16	O14662	2,04	18	x					true	true
COPB2	P35606	2,04	18		794					true
COPG1	Q9Y678	2,04	18		646					true
LIN7C	Q9NUP9	2,04	17	x					true
GIT1	Q9Y2X7	2,04	17		598;545				true	true
L1CAM	P32004	2,04	15	x					true		true
JUP	P14923	2,04	15	x					true
RUVBL2	Q9Y230	2,03	14				172				true
CHRND	Q07001	2,03	13		383;390				true	true
DCTN4	Q9UJW0	2,03	13		376				true	true
ATG14	Q6ZNE5	2,03	13		37				true	true
DCAF16	Q9NXF7	2,03	13				199				true
ATG3	Q9NT62	2,03	12	x					true	true
SI	P14410	2,03	12		190					true
KIF11	P52732	2,03	12		125					true
CHD4	Q14839	2,02	10		1276					true
DOK1	Q99704	2,02	10				315			true	true
EPS15	P42566	2,02	57	x					true	true	true
DUSP3	P51452	2,02	9	x					true		true
MUC1	P15941	2,02	9	x					true	true
LDHAL6B	Q9BYZ2	2,02	9		288					true	true
FLI1	Q01543	2,02	9				222				true
ENO1	P06733	2,02	9				44				true
ENO2	P09104	2,02	9				44				true
ENO3	P13929	2,02	9				44				true
CCT5	P48643	2,02	8	x	274;274				true	true
BICD2	Q8TD16	2,02	8	x	425				true	true
CNOT7	Q9UIV1	2,02	8	x					true	true
TNKS1BP1	Q9C0C2	2,02	8	x					true	true
GAPDH	P04406	2,02	8		320					true	true
CCT4	P50991	2,02	8		269				true	true
LNPEP	Q9UIQ6	2,02	8		46					true
CNOT2	Q9NZN8	2,02	8		37				true	true
EML4	Q9HC35	2,02	7	x					true	true
VTA1	Q9NP79	2,02	7	x					true	true
STK4	Q13043	2,02	7		398;433	x	433			true	true
ASNA1	O43681	2,02	7		310				true	true
RAD21	O60216	2,02	7		211				true	true
CHMP5	Q9NZZ3	2,02	7		94				true	true
PPIP5K2	O43314	2,02	7		21					true
GRHPR	Q9UBQ7	2,02	7				255				true
MVB12A	Q96EY5	2,01	6	x					true	true
RPL17	P18621	2,01	6	x					true	true
SEC61B	P60468	2,01	6	x					true	true
MVB12B	Q9H7P6	2,01	6		243;249				true	true
RPL10	P27635	2,01	6		57				true	true
NARFL	Q9H6Q4	2,01	6		49					true
IQGAP2	Q13576	2,01	5	x					true	true
HADHB	P55084	2,01	5	x					true
PLEKHA5	Q9HAU0	2,01	5	x					true
VPS37B	Q9H9H4	2,01	5	x					true
INTS3	Q68E01	2,01	5		977					true
NAE1	Q13564	2,01	5		226					true	true
DNAJC5	Q9H3Z4	2,01	5		192					true
MAX	P61244	2,01	5		123		123			true	true
SNAPIN	O95295	2,01	4	x					true	true
BLOC1S1	P78537	2,01	4	x					true
SRI	P30626	2,01	4	x					true
NCOR2	Q9Y618	2,01	4		1378					true
CPD	O75976	2,01	4		1376				true	true
SUGT1	Q9Y2Z0	2,01	4		317				true	true
AP1M1	Q9BXS5	2,01	4		134				true	true
GNB2L1	P63244	2,01	4				52				true
TJP1	Q07157	2,01	3	x	1354;1324				true	true
TRMT112	Q9UI30	2,01	3	x	74				true	true
FTH1	P02794	2,01	3	x					true	true
ATP5B	P06576	2,01	3	x					true
CDC34	P49427	2,01	3	x					true
DSG2	Q14126	2,01	3	x					true
LGALS3	P17931	2,01	3	x					true
VAPB	O95292	2,01	3	x					true
FTL	P02792	2,01	3		165				true	true
ZNF830	Q96NB3	2,01	3		159					true
SMYD3	Q9H7B4	2,01	3		124					true
PUM1	Q14671	2,01	3		83				true	true
CDC42EP3	Q9UKI2	2,01	3		63					true
ADI1	Q9BV57	2,01	3		46					true
ARID1A	O14497	2,01	3				316				true
ELP3	Q9H9T3	2,01	3				251				true
LGALS1	P09382	2,00	2	x	105				true	true
NUDT21	O43809	2,00	2	x					true	true
DSC2	Q02487	2,00	2	x					true
GTF2I	P78347	2,00	2	x					true
SSBP1	Q04837	2,00	2	x					true
UGT2B7	P16662	2,00	2		438					true
ANTXR1	Q9H6X2	2,00	2		425	x				true
DOHH	Q9BU89	2,00	2		290					true
ZFYVE16	Q7Z3T8	2,00	2		221					true
DERL2	Q9GZP9	2,00	2		218				true	true
PRDX2	P32119	2,00	2		193					true
AMOTL2	Q9Y2J4	2,00	2		107					true
ANXA1	P04083	2,00	2		21					true
YEATS2	Q9ULM3	2,00	2				15				true
KPNB1	Q14974	2,00	30		752;529				true	true	true
ERBB2IP	Q96RT1	2,00	1	x	1104;920;1164;1104;884				true	true
BRE	Q9NXR7	2,00	1	x					true
DAG1	Q14118	2,00	1	x					true
DDX3X	O00571	2,00	1	x					true
SLC3A2	P08195	2,00	1	x					true
STX6	O43752	2,00	1	x					true
TFAP2A	P05549	2,00	1	x					true
TRIP6	Q15654	2,00	1		275;131;55				true	true
TBC1D2	Q9BYX2	2,00	1		571					true
CAST	P20810	2,00	1		481					true
CPSF7	Q8N684	2,00	1		451				true	true
PELO	Q9BRX2	2,00	1		99				true	true
ENSA	O43768	2,00	1		64					true
ARPP19	P56211	2,00	1		59					true
HBS1L	Q9Y450	2,00	1		58				true	true
VCPIP1	Q96JH7	2,00	1				318;663				true
POLDIP3	Q9BY77	2,00	1				236				true
RBM4	Q9BWF3	2,00	1				194				true
BUB1B	O60566	2,00	52		766				true	true	true
STAM2	O75886	2,00	42	x					true	true	true
PSMA5	P28066	2,00	106	x	26				true	true	true
PSMC1	P62191	1,99	105	x			184		true	true	true
PSMC3	P17980	1,99	105	x					true	true	true
PSMC4	P43686	1,99	105	x					true	true	true
PSMD11	O00231	1,99	105	x					true	true	true
PSMD4	P55036	1,99	105	x					true	true	true
PSMF1	Q92530	1,99	105	x					true	true	true
PSMC6	P62333	1,99	105				328		true	true	true
LAMTOR1	Q6IAA8	1,99	27	x			40		true	true	true
LAMTOR3	Q9UHA4	1,99	27	x					true	true	true
PSME2	Q9UL46	1,98	106	x					true	true	true
TEC	P42680	1,97	80				519		true	true	true
ITSN2	Q9NZM3	1,96	43				968		true		true
PPP2R5D	Q14738	1,95	82		580				true	true	true
PSMC5	P62195	1,95	105				148		true	true	true
PLCG2	P16885	1,94	304		1217		759;550;858;1245	x	true	true	true
EIF4G1	Q04637	1,93	18		594				true	true	true
NCK1	P16333	1,93	87	x					true	true	true
PIK3AP1	Q6ZUJ8	1,91	74				694		true		true
CD79A	P11912	1,90	26				210		true		true
AHCYL1	O43865	1,90	15		28				true	true	true
ACTR1A	P61163	1,87	50	x					true	true	true
RAB7A	P51149	1,86	43		183;183				true	true	true
INPPL1	O15357	1,84	20	x			1135		true	true	true
PLCG1	P19174	1,83	337				771;775;783		true	true	true
GTF2F2	P13984	1,82	10		165				true	true	true
RAC1	P63000	1,80	364	x					true	true	true
CTTN	Q14247	1,80	47		433;334		446		true	true	true
TCP1	P17987	1,80	9		545		545		true	true	true
TSC2	P49815	1,78	29		1760		1760		true	true	true
PPP1CA	P62136	1,78	45	x					true	true	true
PPP2CA	P67775	1,77	103	x					true	true	true
EIF4B	P23588	1,76	21	x	211;609				true	true	true
RPLP0	P05388	1,73	7	x	257				true	true	true
ARHGEF5	Q12774	1,72	19	x					true	true	true
ARHGEF18	Q6ZSZ5	1,72	19		1003				true	true	true
BAIAP2	Q9UQB8	1,70	18		505				true	true	true
PPP2R1A	P30153	1,70	109	x					true	true	true
PPP1CB	P62140	1,70	42	x					true	true	true
DPYSL2	Q16555	1,69	12		499		499			true	true
ARHGEF7	Q14155	1,69	32	x					true	true	true
ARHGEF12	Q9NZN5	1,68	27		1232				true	true	true
USO1	O60763	1,68	22		718				true	true	true
GTF2E1	P29083	1,68	6		201;250					true	true
PDPK1	O15530	1,64	70	x					true	true	true
SPTAN1	Q13813	1,64	33	x					true	true	true
ALYREF	Q86V81	1,64	37		250				true	true	true
CDC37	Q16543	1,62	10	x	298				true	true	true
SHC1	P29353	1,60	203	x			427		true	true	true
CDK2	P24941	1,58	61				15		true	true	true
ETS1	P14921	1,57	9		223		223		true	true	true
GRB2	P62993	1,57	243	x					true	true	true
RELA	Q04206	1,54	168	x					true	true	true
STAT3	P40763	1,54	156		705				true	true	true
ABI1	Q8IZP0	1,52	12	x					true		true
PTPN6	P29350	1,51	132	x			536		true	true	true
CLSPN	Q9HAW4	1,51	4		843				true	true	true
PRKAA1	Q13131	1,48	47		294;294				true	true	true
BTK	Q06187	1,46	115				551	x	true	true	true
LMO7	Q8WWI1	1,44	17		185;185				true	true	true
CALM2	P62158	1,41	74		139		100		true	true	true
DCTN2	Q13561	1,40	19	x	86		86	x	true	true	true
DCTN3	O75935	1,40	19	x					true	true	true
RIPK2	O43353	1,35	37	x					true	true	true
RPS12	P25398	1,35	9		127				true	true	true
RPS10	P46783	1,35	9		12				true	true	true
SRRT	Q9BXP5	1,34	3		864				true	true	true
PTPN11	Q06124	1,33	111	x			584;62	x	true	true	true
RPS27A	P62979	1,32	127		148				true	true	true
PTK2	Q05397	1,31	103				861		true	true	true
IRS2	Q9Y4H2	1,27	36		632				true	true	true
ERCC6L	Q2NKX8	1,26	8		867;867		1200		true	true	true
SQSTM1	Q13501	1,26	8		433				true	true	true
CENPU	Q71F23	1,26	8		68				true	true	true
CLASP2	O75122	1,26	8				787		true	true	true
PTK2B	Q14289	1,26	40				579;580		true	true	true
IRS1	P35568	1,25	62	x					true	true	true
MYL12A	P19105	1,23	39	x	142				true	true	true
HSPA8	P11142	1,23	96	x					true	true	true
PPP1R12A	O14974	1,23	20		446;446				true	true	true
ARHGDIB	P52566	1,21	5		24		24		true	true	true
FGR	P09769	1,21	5				412		true	true	true
ARHGDIA	P52565	1,21	5				156	x	true	true	true
BCR	P11274	1,20	33				246		true	true	true
NFATC2	Q13469	1,19	37				752		true	true	true
MAPK14	Q16539	1,15	138	x			182		true	true	true
NOTCH2	Q04721	1,15	16	x					true	true	true
MAPK13	O15264	1,11	124				182		true	true	true
EZR	P15311	1,09	13	x	424				true	true	true
RALA	P11233	1,02	16	x					true	true	true
MAPK3	P27361	1,02	284				204		true	true	true
POLR2E	P19388	1,02	109	x					true	true	true
POLR2H	P52434	1,02	109	x					true	true	true
ADD1	P35611	1,00	2		35				true	true	true
RAB1B	Q9H0U4	0,99	38	x	37				true	true	true
RAB1A	P62820	0,99	38		40				true	true	true
MAPK1	P28482	0,97	278	x			187		true	true	true
WASF2	Q9Y6W5	0,94	24	x					true	true	true
ARHGEF2	Q92974	0,93	36		434;894				true	true	true
WASF1	Q92558	0,89	23	x					true	true	true
EGFR	P00533	0,89	338		1069;998;1092				true	true	true
MYL12B	O14950	0,89	28		143				true	true	true
NRAS	P01111	0,84	261	x					true	true	true
MYL6	P60660	0,82	20	x	86				true	true	true
ACTN1	P12814	0,80	23	x					true	true	true
ACTN4	O43707	0,80	23	x					true	true	true
PXN	P49023	0,78	29		409;468		88		true	true	true
POLD1	P28340	0,76	30		581	x			true	true	true
MAPRE1	Q15691	0,73	14		124				true	true	true
VCP	P55072	0,67	6	x	805				true	true	true
CTNNA1	P35221	0,64	29	x					true	true	true
PRKCB	P05771	0,61	165		507				true	true	true
PARD3	Q8TEW0	0,58	14	x					true	true	true
PRKCG	P05129	0,58	127		521				true	true	true
POLR2I	P36954	0,53	79	x					true	true	true
POLR2C	P19387	0,53	79		208				true	true	true
PRKCA	P17252	0,51	164		504				true	true	true
SYK	P43405	0,51	68		352				true	true	true
RDX	P35241	0,50	4	x					true	true	true
ACSL1	P33121	0,50	4				693			true	true
ACSL3	O95573	0,50	4				591			true	true
ACSL4	O60488	0,50	4				582			true	true
ACTB	P60709	0,48	178		240		240		true	true	true
PTPN1	P18031	0,45	127				66		true	true	true
MCM3	P25205	0,45	9		32;19				true	true	true
MCM6	Q14566	0,45	9				276		true	true	true
GAB1	Q13480	0,43	99	x			659		true	true	true
CFL2	Q9Y281	0,41	15		89		89		true	true	true
CFL1	P23528	0,38	16		89		68;89		true	true	true
RPS27	P42677	0,38	62	x					true	true	true
VHL	P40337	0,37	57				185		true		true
CAMK2G	Q13555	0,37	22		14				true	true	true
CASP8	Q14790	0,36	23		380				true	true	true
PRKCD	Q05655	0,36	101	x					true	true	true
HSPA5	P11021	0,35	49	x					true	true	true
TLN1	Q9Y490	0,34	18		127				true	true	true
MPP5	Q8N3R9	0,34	6	x					true	true	true
ACTG1	P63261	0,32	165		240		240		true	true	true
CPSF6	Q16630	0,29	7	x			74		true	true	true
RPS3A	P61247	0,24	54		256				true	true	true
ACTA1	P68133	0,19	56		242		242			true	true
ACTA2	P62736	0,19	56		242		242			true	true
ACTC1	P68032	0,19	56		242		242			true	true
ACTBL2	Q562R1	0,19	56		241		241			true	true
ACTG2	P63267	0,19	56		241		241			true	true
NME1	P15531	0,17	171	x					true	true	true
PTPN12	Q05209	0,16	13		301				true	true	true
TADA3	O75528	0,15	27		133				true	true	true
HSPA1A	P0DMV8	0,14	46	x					true	true	true
PHAX	Q9H814	0,13	31		57				true	true	true
LIMD1	Q9UGP4	0,13	50		179				true	true	true
CDH1	P12830	0,11	19	x					true	true	true
DNAJB1	P25685	0,11	19				176		true	true	true
OCLN	Q16625	0,08	53	x					true	true	true
CTNND1	O60716	0,06	117		334;302				true	true	true
EXOSC6	Q5RKV6	0,05	46	x					true	true	true
TUBA1B	P68363	0,00	13	x	451;224		272;357;432		true	true	true
TUBA1C	Q9BQE3	0,00	13	x	282;449;224		272;357		true	true	true
FLNB	O75369	0,00	7	x	2276;2260				true	true	true
ACP1	P24666	0,00	1	x	120;143;50		50		true	true	true
HNRNPK	P61978	0,00	1	x	380		72;380		true	true	true
STIP1	P31948	0,00	1	x	354		354	x	true	true	true
FGFR1OP	O95684	0,00	12	x	337		337		true	true	true
EIF3J	O75822	0,00	9	x	254				true	true	true
PCBP1	Q15365	0,00	1	x	222				true	true	true
CLNS1A	P54105	0,00	15	x	214		214		true	true	true
WIBG	Q9BRP8	0,00	1	x	45	x	45		true	true	true
SNRPC	P09234	0,00	1	x	12				true	true	true
EIF3E	P60228	0,00	10	x			445		true	true	true
GDI2	P50395	0,00	54	x			203		true		true
DBNL	Q9UJU6	0,00	1	x			162	x	true	true	true
GOLGA5	Q8TBA6	0,00	1	x			54		true		true
CLDN3	O15551	0,00	49	x					true	true	true
NCL	P19338	0,00	45	x					true	true	true
TJP3	O95049	0,00	27	x					true	true	true
CGN	Q9P2M7	0,00	25	x					true	true	true
INADL	Q8NI35	0,00	23	x					true	true	true
BAG3	O95817	0,00	17	x					true	true	true
ST13	P50502	0,00	15	x					true	true	true
EIF3A	Q14152	0,00	9	x					true	true	true
EIF3F	O00303	0,00	9	x					true	true	true
EIF3G	O75821	0,00	9	x					true	true	true
EIF3I	Q13347	0,00	9	x					true	true	true
CNN2	Q99439	0,00	1	x					true	true	true
EIF3K	Q9UBQ5	0,00	1	x					true	true	true
EIF4H	Q15056	0,00	1	x					true	true	true
FUS	P35637	0,00	1	x					true	true	true
PTPN18	Q99952	0,00	1	x					true	true	true
SNX3	O60493	0,00	1	x					true	true	true
DIABLO	Q9NR28	0,00	5	x					true		true
DLG1	Q12959	0,00	5	x					true		true
EPB41L2	O43491	0,00	5		773;577		773		true	true	true
USP25	Q9UHP3	0,00	1		740;69		740		true	true	true
SND1	Q7KZF4	0,00	18		661;661		878;908			true	true
SEC23IP	Q9Y6Y8	0,00	7		637;935	x	637;935			true	true
LRRFIP1	Q32MZ4	0,00	6		597;597				true	true	true
NEK9	Q8TD19	0,00	6		520;520		520			true	true
TUBA1A	Q71U36	0,00	19		451;224		272;357;432		true	true	true
USP5	P45974	0,00	2		389;389					true	true
TTK	P33981	0,00	1		374;462		374			true	true
TUBB4B	P68371	0,00	26		36;106		50;51;340	x	true	true	true
TUBB2A	Q13885	0,00	20		36;106		340		true	true	true
TUBB2B	Q9BVA1	0,00	20		36;106		340		true	true	true
PLEC	Q15149	0,00	1		3362;4611		4615		true	true	true
LTV1	Q96GA3	0,00	2		301;301		302		true	true	true
AIP	O00170	0,00	1		248;163				true	true	true
EDC3	Q96F86	0,00	8		225;225					true	true
FLNA	P21333	0,00	7		1932;2305				true	true	true
NSFL1C	Q9UNZ2	0,00	2		167;167		167			true	true
NPLOC4	Q8TAT6	0,00	3		151;113					true	true
AMPD2	Q01433	0,00	56		145;197					true	true
TUBB	P07437	0,00	24		106;36;50	x	51;50;340	x	true	true	true
AKAP9	Q99996	0,00	22		3818				true	true	true
NUMA1	Q14980	0,00	2		1774		1774			true	true
RIF1	Q5UIP0	0,00	1		1659					true	true
CDH4	P55283	0,00	14		795					true	true
ZC3HAV1	Q7Z2W4	0,00	16		642					true	true
DNAJC2	Q99543	0,00	15		548		137;548		true	true	true
SFPQ	P23246	0,00	1		527		488	x		true	true
DDX6	P26196	0,00	8		473		473			true	true
RIOK1	Q9BRS2	0,00	2		466				true	true	true
RIOK2	Q9BVS4	0,00	2		445		445		true	true	true
HNRNPR	O43390	0,00	1		435				true	true	true
EEF2	P13639	0,00	1		373		373			true	true
CDK5RAP2	Q96SN8	0,00	6		369		369		true	true	true
SEC16A	O15027	0,00	36		347					true	true
SNUPN	O95149	0,00	29		334				true	true	true
TTF2	Q9UNY4	0,00	7		285		285			true	true
HNRNPL	P14866	0,00	1		285				true	true	true
TPX2	Q9ULW0	0,00	1		278					true	true
USP15	Q9Y4E8	0,00	5		268				true	true	true
STX5	Q13190	0,00	13		265				true	true	true
TMPO	P42167	0,00	2		223					true	true
YBX1	P67809	0,00	1		208		158;162		true	true	true
ANKLE2	Q86XL3	0,00	1		206		206		true	true	true
LPXN	O60711	0,00	1		203					true	true
EIF2S1	P05198	0,00	25		200				true	true	true
NFKBIE	O00221	0,00	10		155		155		true	true	true
STRAP	Q9Y3F4	0,00	1		114				true	true	true
TUBB3	Q13509	0,00	20		106		340		true	true	true
EMD	P50402	0,00	2		94		59			true	true
FHL2	Q14192	0,00	2		93	x				true	true
EIF2B1	Q14232	0,00	3		83				true	true	true
TDP2	O95551	0,00	4		61		84			true	true
USP10	Q14694	0,00	4		54		364		true	true	true
TUBB4A	P04350	0,00	26		36		50;51;59;340	x	true	true	true
PAICS	P22234	0,00	2		22		22			true	true
PAG1	Q9NWQ8	0,00	5				417;163;341;387	x	true		true
EIF3L	Q9Y262	0,00	1				40;45		true	true	true
HNRNPA3	P51991	0,00	1				360;364		true	true	true
TUBA4A	P68366	0,00	18				272;357		true	true	true
TUBA3D	Q13748	0,00	13				272;357		true	true	true
TUBA3E	Q6PEY2	0,00	13				272;357		true	true	true
HCLS1	P14317	0,00	7				140;222;103	x	true	true	true
FERMT3	Q86UX7	0,00	2				11;504			true	true
USP9X	Q93008	0,00	2				2556			true	true
SRRM2	Q9UQ35	0,00	1				1049		true	true	true
RBM5	P52756	0,00	1				733		true	true	true
WDR3	Q9UNX4	0,00	33				723		true	true	true
HNRNPM	P52272	0,00	1				681		true	true	true
FXR2	P51116	0,00	2				614		true	true	true
FTSJ3	Q8IY81	0,00	45				587		true	true	true
CDK11B	P21127	0,00	69				449			true	true
CDK11A	Q9UQ88	0,00	69				437			true	true
HNRNPA1	P09651	0,00	1				366		true	true	true
EHHADH	Q9NY65	0,00	12				357		true	true	true
TUBB6	Q9BUF5	0,00	20				340		true	true	true
HNRNPA2B1	P22626	0,00	2				336		true	true	true
FKBP8	Q14318	0,00	1				322	x	true	true	true
LCP1	P13796	0,00	1				299		true	true	true
ZAP70	P43403	0,00	29				292		true		true
HNRNPU	Q00839	0,00	1				260		true	true	true
PCBP2	Q15366	0,00	1				201		true	true	true
DCP1B	Q8IZD4	0,00	8				191			true	true
PRKRA	O75569	0,00	1				145		true		true
DHX9	Q08211	0,00	1				132		true	true	true
MAGED1	Q9Y5V3	0,00	1				126		true		true
RNF168	Q8IYW5	0,00	1				104			true	true
DENND2D	Q9H6A0	0,00	6				71		true		true
FXR1	P51114	0,00	18				68		true	true	true
OTULIN	Q96BN8	0,00	2				56			true	true
UBA1	P22314	0,00	4				55	x		true	true
BYSL	Q13895	0,00	2				49		true	true	true
SRSF9	Q13242	0,00	1				17		true	true	true
